# Supplementary material for: Looking beyond the brain to improve the pathogenic understanding of Parkinson’s disease: implications of whole transcriptome profiling of Patients’ skin
Source: BMC Neurol. 2017 Jan 10;17:6. doi: 10.1186/s12883-016-0784-z (PMC5223462; doi:10.1186/s12883-016-0784-z)
Supplement: Additional file 2: — The comparative gene expression list from RNA-sequencing analysis of skin samples from Parkinson’s Disease patients and controls. An excel file of all regulated genes between Parkinson’s Disease patients and control skin samples from RNA-sequencing analysis, which includes a column form of data including the geneID, log2FC, logCPM, p-value, FDR, the HGNC identifier and the name of the gene. (XLSX 1752 kb) [file 12883_2016_784_MOESM2_ESM.xlsx]

## Sheet: PDegder3_withnames.txt
geneID	log2 FC	logCPM	PValue	FDR	HGNC	name
SAA1	-2.75	3.79	7.36e-37	1.7e-32	SAA1	serum amyloid A1 [Source:HGNC Symbol;Acc:10513]
C1orf158	-2.6	0.87	2.21e-18	2.56e-14	C1orf158	chromosome 1 open reading frame 158 [Source:HGNC Symbol;Acc:28567]
CST6	-1.59	6.65	2.15e-17	1.65e-13	CST6	cystatin E/M [Source:HGNC Symbol;Acc:2478]
LCE5A	-1.53	5.57	2.19e-16	1.26e-12	LCE5A	late cornified envelope 5A [Source:HGNC Symbol;Acc:16614]
CXCL9	1.59	4.49	4.11e-16	1.9e-12	CXCL9	chemokine (C-X-C motif) ligand 9 [Source:HGNC Symbol;Acc:7098]
CYP4F2	-1.85	2.8	1.71e-15	6.59e-12	CYP4F2	cytochrome P450, family 4, subfamily F, polypeptide 2 [Source:HGNC Symbol;Acc:2645]
CRCT1	-1.39	4.56	1.6e-14	5.29e-11	CRCT1	cysteine-rich C-terminal 1 [Source:HGNC Symbol;Acc:29875]
COMP	-1.41	3.8	5.45e-14	1.57e-10	COMP	cartilage oligomeric matrix protein [Source:HGNC Symbol;Acc:2227]
ZNF319	1.29	5.97	1.44e-13	3.7e-10	ZNF319	zinc finger protein 319 [Source:HGNC Symbol;Acc:13644]
HBA2	-2.05	1.18	2.48e-13	5.72e-10	HBA2	hemoglobin, alpha 2 [Source:HGNC Symbol;Acc:4824]
GSTM1	1.6	2.82	1.21e-12	2.54e-09	GSTM1	glutathione S-transferase mu 1 [Source:HGNC Symbol;Acc:4632]
LCE2D	-1.35	4.89	1.58e-12	3.05e-09	LCE2D	late cornified envelope 2D [Source:HGNC Symbol;Acc:16518]
UPK1A	1.43	3.29	2.8e-12	4.75e-09	UPK1A	uroplakin 1A [Source:HGNC Symbol;Acc:12577]
DEFB1	-1.33	4.3	2.88e-12	4.75e-09	DEFB1	defensin, beta 1 [Source:HGNC Symbol;Acc:2766]
KIFC2	-1.31	3.9	8.96e-12	1.38e-08	KIFC2	kinesin family member C2 [Source:HGNC Symbol;Acc:29530]
S100A6	-1.17	7.67	9.7e-12	1.4e-08	S100A6	S100 calcium binding protein A6 [Source:HGNC Symbol;Acc:10496]
SIRPB1	-1.1	2.81	1.15e-11	1.56e-08	SIRPB1	signal-regulatory protein beta 1 [Source:HGNC Symbol;Acc:15928]
C19orf33	-1.27	3.46	1.84e-11	2.37e-08	C19orf33	chromosome 19 open reading frame 33 [Source:HGNC Symbol;Acc:16668]
SPRR2E	-1.14	6.78	2.15e-11	2.61e-08	SPRR2E	small proline-rich protein 2E [Source:HGNC Symbol;Acc:11265]
ID1	-1.32	2.7	2.47e-11	2.86e-08	ID1	inhibitor of DNA binding 1, dominant negative helix-loop-helix protein [Source:HGNC Symbol;Acc:5360]
APOC1	-1.45	2.92	3.32e-11	3.65e-08	APOC1	apolipoprotein C-I [Source:HGNC Symbol;Acc:607]
ROMO1	-1.23	3.65	3.88e-11	4.07e-08	ROMO1	reactive oxygen species modulator 1 [Source:HGNC Symbol;Acc:16185]
FAM25A	-1.3	3.37	4.31e-11	4.27e-08	FAM25A	family with sequence similarity 25, member A [Source:HGNC Symbol;Acc:23436]
PABPC1P2	-1.81	1.13	4.44e-11	4.27e-08	PABPC1P2	poly(A) binding protein, cytoplasmic 1 pseudogene 2 [Source:HGNC Symbol;Acc:8559]
SPP1	-1.32	1.59	4.86e-11	4.49e-08	SPP1	secreted phosphoprotein 1 [Source:HGNC Symbol;Acc:11255]
DUS3L	-1.42	1.72	1.16e-10	1.03e-07	DUS3L	dihydrouridine synthase 3-like (S. cerevisiae) [Source:HGNC Symbol;Acc:26920]
NMU	-1.17	3.27	1.47e-10	1.26e-07	NMU	neuromedin U [Source:HGNC Symbol;Acc:7859]
MT1X	-1.12	4.66	1.95e-10	1.61e-07	MT1X	metallothionein 1X [Source:HGNC Symbol;Acc:7405]
ADAMDEC1	1.86	0.75	2.22e-10	1.77e-07	ADAMDEC1	ADAM-like, decysin 1 [Source:HGNC Symbol;Acc:16299]
ATP5I	-1.12	4.56	3.74e-10	2.88e-07	ATP5I	ATP synthase, H+ transporting, mitochondrial Fo complex, subunit E [Source:HGNC Symbol;Acc:846]
ELOVL3	-1.38	4.86	4.4e-10	3.15e-07	ELOVL3	ELOVL fatty acid elongase 3 [Source:HGNC Symbol;Acc:18047]
C15orf48	-1.3	2.62	4.44e-10	3.15e-07	C15orf48	chromosome 15 open reading frame 48 [Source:HGNC Symbol;Acc:29898]
SPRR2G	-1	6.8	4.5e-10	3.15e-07	SPRR2G	small proline-rich protein 2G [Source:HGNC Symbol;Acc:11267]
TREM2	-1.88	-0.25	8.6e-10	5.84e-07	TREM2	triggering receptor expressed on myeloid cells 2 [Source:HGNC Symbol;Acc:17761]
FPR1	-1.26	1.61	1.49e-09	9.82e-07	FPR1	formyl peptide receptor 1 [Source:HGNC Symbol;Acc:3826]
FPR1	-1.26	1.61	1.49e-09	9.82e-07	FPR1	formyl peptide receptor 1 [Source:HGNC Symbol;Acc:3826]
SAA2	-1.65	1.35	1.6e-09	1.03e-06	SAA2	serum amyloid A2 [Source:HGNC Symbol;Acc:10514]
C7orf59	-1.09	5.36	1.79e-09	1.12e-06	C7orf59	chromosome 7 open reading frame 59 [Source:HGNC Symbol;Acc:33772]
CLEC4E	-1.59	0.6	1.92e-09	1.17e-06	CLEC4E	C-type lectin domain family 4, member E [Source:HGNC Symbol;Acc:14555]
LGALS7B	-1.95	0.19	2e-09	1.18e-06	LGALS7B	lectin, galactoside-binding, soluble, 7B [Source:HGNC Symbol;Acc:34447]
DAPL1	-1.08	6.29	2.76e-09	1.59e-06	DAPL1	death associated protein-like 1 [Source:HGNC Symbol;Acc:21490]
FOXH1	-1.17	3.52	2.87e-09	1.61e-06	FOXH1	forkhead box H1 [Source:HGNC Symbol;Acc:3814]
SFTPD	-1.8	0.52	3.94e-09	2.16e-06	SFTPD	surfactant protein D [Source:HGNC Symbol;Acc:10803]
ATP5E	-1.03	5.19	4.33e-09	2.33e-06	ATP5E	ATP synthase, H+ transporting, mitochondrial F1 complex, epsilon subunit [Source:HGNC Symbol;Acc:838]
SLURP1	-0.97	4.75	5.09e-09	2.67e-06	SLURP1	secreted LY6/PLAUR domain containing 1 [Source:HGNC Symbol;Acc:18746]
B3GNT3	-1.35	1.94	5.34e-09	2.74e-06	B3GNT3	UDP-GlcNAc:betaGal beta-1,3-N-acetylglucosaminyltransferase 3 [Source:HGNC Symbol;Acc:13528]
SNHG9	-1.91	0.25	5.47e-09	2.75e-06	SNHG9	small nucleolar RNA host gene 9 (non-protein coding) [Source:HGNC Symbol;Acc:33102]
TECRL	1.58	0.37	6.73e-09	3.31e-06	TECRL	trans-2,3-enoyl-CoA reductase-like [Source:HGNC Symbol;Acc:27365]
RPL37A	-1	9.23	7.74e-09	3.66e-06	RPL37A	ribosomal protein L37a [Source:HGNC Symbol;Acc:10348]
C17orf96	-1.52	0.94	7.78e-09	3.66e-06	C17orf96	chromosome 17 open reading frame 96 [Source:HGNC Symbol;Acc:34493]
RPL27A	-1.02	6.81	7.92e-09	3.66e-06	RPL27A	ribosomal protein L27a [Source:HGNC Symbol;Acc:10329]
MRPL14	-1.04	4.06	8.08e-09	3.66e-06	MRPL14	mitochondrial ribosomal protein L14 [Source:HGNC Symbol;Acc:14279]
COX7B	-1.02	5.51	9.08e-09	4.01e-06	COX7B	cytochrome c oxidase subunit VIIb [Source:HGNC Symbol;Acc:2291]
LOC645638	-1.08	4.28	9.28e-09	4.01e-06
NOP10	-1.04	4.37	9.37e-09	4.01e-06	NOP10	NOP10 ribonucleoprotein homolog (yeast) [Source:HGNC Symbol;Acc:14378]
NUDT8	-1.62	0.91	9.62e-09	4.04e-06	NUDT8	nudix (nucleoside diphosphate linked moiety X)-type motif 8 [Source:HGNC Symbol;Acc:8055]
FBP1	-1.23	2.22	1.18e-08	4.87e-06	FBP1	fructose-1,6-bisphosphatase 1 [Source:HGNC Symbol;Acc:3606]
LCE1B	-1.01	7.54	1.51e-08	6.13e-06	LCE1B	late cornified envelope 1B [Source:HGNC Symbol;Acc:16611]
ABTB1	-1.26	1.77	1.61e-08	6.4e-06	ABTB1	ankyrin repeat and BTB (POZ) domain containing 1 [Source:HGNC Symbol;Acc:18275]
SNHG8	-1.01	4.47	2.06e-08	7.94e-06
MRPL52	-1.05	3.8	2.08e-08	7.94e-06	MRPL52	mitochondrial ribosomal protein L52 [Source:HGNC Symbol;Acc:16655]
COX7A2	-0.98	5.45	2.11e-08	7.94e-06	COX7A2	cytochrome c oxidase subunit VIIa polypeptide 2 (liver) [Source:HGNC Symbol;Acc:2288]
ADIPOQ	0.99	7	2.13e-08	7.94e-06	ADIPOQ	adiponectin, C1Q and collagen domain containing [Source:HGNC Symbol;Acc:13633]
RPL29	-0.97	4.49	3.17e-08	1.16e-05	RPL29	ribosomal protein L29 [Source:HGNC Symbol;Acc:10331]
LCE1A	-1.04	6.52	3.3e-08	1.19e-05	LCE1A	late cornified envelope 1A [Source:HGNC Symbol;Acc:29459]
MT2A	-1.09	3.62	3.94e-08	1.4e-05	MT2A	metallothionein 2A [Source:HGNC Symbol;Acc:7406]
TSC22D3	-0.99	6.89	4.1e-08	1.43e-05	TSC22D3	TSC22 domain family, member 3 [Source:HGNC Symbol;Acc:3051]
INHBA	1.1	3.51	4.35e-08	1.5e-05	INHBA	inhibin, beta A [Source:HGNC Symbol;Acc:6066]
TSPO	-0.96	4.17	4.66e-08	1.58e-05	TSPO	translocator protein (18kDa) [Source:HGNC Symbol;Acc:1158]
PLIN5	-1.39	1.62	5.17e-08	1.73e-05	PLIN5	perilipin 5 [Source:HGNC Symbol;Acc:33196]
DKK1	-1.06	2.34	5.63e-08	1.82e-05	DKK1	dickkopf 1 homolog (Xenopus laevis) [Source:HGNC Symbol;Acc:2891]
MT4	-2.66	-1.09	5.66e-08	1.82e-05	MT4	metallothionein 4 [Source:HGNC Symbol;Acc:18705]
TOMM7	-0.93	6.26	5.73e-08	1.82e-05	TOMM7	translocase of outer mitochondrial membrane 7 homolog (yeast) [Source:HGNC Symbol;Acc:21648]
PFDN5	-0.91	7.31	5.76e-08	1.82e-05	PFDN5	prefoldin subunit 5 [Source:HGNC Symbol;Acc:8869]
RPS19BP1	-1.14	2.67	6.69e-08	2.08e-05	RPS19BP1	ribosomal protein S19 binding protein 1 [Source:HGNC Symbol;Acc:28749]
UQCR11	-0.96	4.8	6.82e-08	2.08e-05	UQCR11	ubiquinol-cytochrome c reductase, complex III subunit XI [Source:HGNC Symbol;Acc:30862]
LOC642587	-0.96	6.32	6.85e-08	2.08e-05
RPS4Y1	-0.94	5.82	7.01e-08	2.08e-05	RPS4Y1	ribosomal protein S4, Y-linked 1 [Source:HGNC Symbol;Acc:10425]
C21orf33	-0.99	4.72	7.02e-08	2.08e-05	C21orf33	chromosome 21 open reading frame 33 [Source:HGNC Symbol;Acc:1273]
KRT79	-1.13	5.67	7.56e-08	2.2e-05	KRT79	keratin 79 [Source:HGNC Symbol;Acc:28930]
KCNA1	1.12	2.92	7.62e-08	2.2e-05	KCNA1	potassium voltage-gated channel, shaker-related subfamily, member 1 (episodic ataxia with myokymia) [Source:HGNC Symbol;Acc:6218]
S100A4	-0.89	6.27	8.43e-08	2.4e-05	S100A4	S100 calcium binding protein A4 [Source:HGNC Symbol;Acc:10494]
BCAT2	-1.15	2.98	8.52e-08	2.4e-05	BCAT2	branched chain amino-acid transaminase 2, mitochondrial [Source:HGNC Symbol;Acc:977]
PLA2G2A	-0.81	7.16	9.13e-08	2.54e-05	PLA2G2A	phospholipase A2, group IIA (platelets, synovial fluid) [Source:HGNC Symbol;Acc:9031]
TMEM93	-1.13	2.24	1.09e-07	3.01e-05
ACSBG1	-1.09	5.71	1.2e-07	3.25e-05	ACSBG1	acyl-CoA synthetase bubblegum family member 1 [Source:HGNC Symbol;Acc:29567]
CALML3	-1.07	5.34	1.21e-07	3.25e-05	CALML3	calmodulin-like 3 [Source:HGNC Symbol;Acc:1452]
FCGR3B	-1.76	-0.05	1.22e-07	3.25e-05	FCGR3B	Fc fragment of IgG, low affinity IIIb, receptor (CD16b) [Source:HGNC Symbol;Acc:3620]
MARCO	-1.1	2.41	1.25e-07	3.28e-05	MARCO	macrophage receptor with collagenous structure [Source:HGNC Symbol;Acc:6895]
CACNA1H	-1.07	3.06	1.32e-07	3.43e-05	CACNA1H	calcium channel, voltage-dependent, T type, alpha 1H subunit [Source:HGNC Symbol;Acc:1395]
S100A2	-0.95	6.14	1.36e-07	3.48e-05	S100A2	S100 calcium binding protein A2 [Source:HGNC Symbol;Acc:10492]
FA2H	-1.11	4.14	1.39e-07	3.54e-05	FA2H	fatty acid 2-hydroxylase [Source:HGNC Symbol;Acc:21197]
PSMB6	-0.92	5.94	1.43e-07	3.6e-05	PSMB6	proteasome (prosome, macropain) subunit, beta type, 6 [Source:HGNC Symbol;Acc:9543]
COL6A6	0.99	5.03	1.45e-07	3.6e-05	COL6A6	collagen, type VI, alpha 6 [Source:HGNC Symbol;Acc:27023]
SDCBP2	-0.97	4.08	1.47e-07	3.6e-05	SDCBP2	syndecan binding protein (syntenin) 2 [Source:HGNC Symbol;Acc:15756]
MPST	-1.12	1.93	1.6e-07	3.89e-05	MPST	mercaptopyruvate sulfurtransferase [Source:HGNC Symbol;Acc:7223]
COMTD1	-1.23	1.13	1.7e-07	4.1e-05	COMTD1	catechol-O-methyltransferase domain containing 1 [Source:HGNC Symbol;Acc:26309]
LOC388789	-0.95	3.54	1.77e-07	4.22e-05
DNASE1L2	-1.37	1.29	1.87e-07	4.4e-05	DNASE1L2	deoxyribonuclease I-like 2 [Source:HGNC Symbol;Acc:2958]
CSF3R	-0.97	2.39	1.99e-07	4.64e-05	CSF3R	colony stimulating factor 3 receptor (granulocyte) [Source:HGNC Symbol;Acc:2439]
CSF3R	-0.97	2.39	1.99e-07	4.64e-05	CSF3R	colony stimulating factor 3 receptor (granulocyte) [Source:HGNC Symbol;Acc:2439]
RPL39	-0.92	4.61	2.12e-07	4.89e-05	RPL39	ribosomal protein L39 [Source:HGNC Symbol;Acc:10350]
TMEM99	-0.86	4.76	2.15e-07	4.91e-05	TMEM99	transmembrane protein 99 [Source:HGNC Symbol;Acc:28305]
SHFM1	-0.92	6.02	2.27e-07	5.07e-05	SHFM1	split hand/foot malformation (ectrodactyly) type 1 [Source:HGNC Symbol;Acc:10845]
LCE1C	-0.95	7.62	2.28e-07	5.07e-05	LCE1C	late cornified envelope 1C [Source:HGNC Symbol;Acc:29464]
S100A12	-1.63	-0.2	2.3e-07	5.07e-05	S100A12	S100 calcium binding protein A12 [Source:HGNC Symbol;Acc:10489]
CCDC144B	0.98	3.2	2.3e-07	5.07e-05	CCDC144B	coiled-coil domain containing 144B (pseudogene) [Source:HGNC Symbol;Acc:26704]
CSN1S1	-2.47	-1.28	2.36e-07	5.15e-05	CSN1S1	casein alpha s1 [Source:HGNC Symbol;Acc:2445]
TIMM10	-1.03	3.24	2.39e-07	5.16e-05	TIMM10	translocase of inner mitochondrial membrane 10 homolog (yeast) [Source:HGNC Symbol;Acc:11814]
RNH1	-0.94	4.61	2.55e-07	5.45e-05	RNH1	ribonuclease/angiogenin inhibitor 1 [Source:HGNC Symbol;Acc:10074]
NDUFS5	-0.95	5.35	2.71e-07	5.75e-05	NDUFS5	NADH dehydrogenase (ubiquinone) Fe-S protein 5, 15kDa (NADH-coenzyme Q reductase) [Source:HGNC Symbol;Acc:7712]
ZNHIT1	-0.96	4.04	2.74e-07	5.76e-05	ZNHIT1	zinc finger, HIT-type containing 1 [Source:HGNC Symbol;Acc:21688]
RASSF7	-1.07	2.52	3.12e-07	6.5e-05	RASSF7	Ras association (RalGDS/AF-6) domain family (N-terminal) member 7 [Source:HGNC Symbol;Acc:1166]
DDIT4	-0.99	5.08	3.4e-07	6.97e-05	DDIT4	DNA-damage-inducible transcript 4 [Source:HGNC Symbol;Acc:24944]
C5orf46	-0.92	4.88	3.41e-07	6.97e-05	C5orf46	chromosome 5 open reading frame 46 [Source:HGNC Symbol;Acc:33768]
POLD4	-1.01	3.66	3.56e-07	7.2e-05	POLD4	polymerase (DNA-directed), delta 4, accessory subunit [Source:HGNC Symbol;Acc:14106]
LGALS7	-1.65	0.17	4.44e-07	8.85e-05	LGALS7	lectin, galactoside-binding, soluble, 7 [Source:HGNC Symbol;Acc:6568]
HSPB2	-1.06	2.29	4.44e-07	8.85e-05
POLR2J	-1.06	2.26	4.62e-07	9.12e-05	POLR2J	polymerase (RNA) II (DNA directed) polypeptide J, 13.3kDa [Source:HGNC Symbol;Acc:9197]
NUBP2	-1.1	1.64	5.01e-07	9.81e-05	NUBP2	nucleotide binding protein 2 [Source:HGNC Symbol;Acc:8042]
C9orf169	-1.28	1.22	5.35e-07	0.000103896	C9orf169	chromosome 9 open reading frame 169 [Source:HGNC Symbol;Acc:30529]
C12orf62	-0.9	4.26	5.54e-07	0.000105738
CLIC3	-1.36	0.62	5.54e-07	0.000105738	CLIC3	chloride intracellular channel 3 [Source:HGNC Symbol;Acc:2064]
SSR4	-0.86	5.16	5.67e-07	0.000107292	SSR4	signal sequence receptor, delta [Source:HGNC Symbol;Acc:11326]
CROCC	-1.02	2.29	6e-07	0.000112631	CROCC	ciliary rootlet coiled-coil, rootletin [Source:HGNC Symbol;Acc:21299]
SEC61G	-0.91	4.2	6.77e-07	0.000126042	SEC61G	Sec61 gamma subunit [Source:HGNC Symbol;Acc:18277]
LGALS1	-0.85	5.41	7.01e-07	0.000128601	LGALS1	lectin, galactoside-binding, soluble, 1 [Source:HGNC Symbol;Acc:6561]
GNG5	-0.92	4.58	7.01e-07	0.000128601	GNG5	guanine nucleotide binding protein (G protein), gamma 5 [Source:HGNC Symbol;Acc:4408]
IGLL5	1.35	2.65	8.17e-07	0.000148537	IGLL5	immunoglobulin lambda-like polypeptide 5 [Source:HGNC Symbol;Acc:38476]
FDXR	-0.99	2.34	9.38e-07	0.000167714	FDXR	ferredoxin reductase [Source:HGNC Symbol;Acc:3642]
SAC3D1	-1.08	1.52	9.42e-07	0.000167714	SAC3D1	SAC3 domain containing 1 [Source:HGNC Symbol;Acc:30179]
ARF5	-0.94	3.96	9.44e-07	0.000167714	ARF5	ADP-ribosylation factor 5 [Source:HGNC Symbol;Acc:658]
POP7	-0.96	3.53	1e-06	0.000176686	POP7	processing of precursor 7, ribonuclease P/MRP subunit (S. cerevisiae) [Source:HGNC Symbol;Acc:19949]
RPL22L1	-0.89	3.49	1.03e-06	0.000180296	RPL22L1	ribosomal protein L22-like 1 [Source:HGNC Symbol;Acc:27610]
PQLC1	-0.99	3.34	1.06e-06	0.000184922	PQLC1	PQ loop repeat containing 1 [Source:HGNC Symbol;Acc:26188]
POLR2G	-0.84	4.55	1.1e-06	0.000188845	POLR2G	polymerase (RNA) II (DNA directed) polypeptide G [Source:HGNC Symbol;Acc:9194]
MUSTN1	-1.11	1.61	1.13e-06	0.000193394	MUSTN1	musculoskeletal, embryonic nuclear protein 1 [Source:HGNC Symbol;Acc:22144]
MUC16	0.89	6.09	1.15e-06	0.000194847	MUC16	mucin 16, cell surface associated [Source:HGNC Symbol;Acc:15582]
ST6GALNAC5	1.23	1.19	1.18e-06	0.000199602	ST6GALNAC5	ST6 (alpha-N-acetyl-neuraminyl-2,3-beta-galactosyl-1,3)-N-acetylgalactosaminide alpha-2,6-sialyltransferase 5 [Source:HGNC Symbol;Acc:19342]
NDUFS6	-0.89	4.07	1.22e-06	0.000203645	NDUFS6	NADH dehydrogenase (ubiquinone) Fe-S protein 6, 13kDa (NADH-coenzyme Q reductase) [Source:HGNC Symbol;Acc:7713]
C7orf55	-0.92	2.3	1.24e-06	0.000205878	C7orf55	chromosome 7 open reading frame 55 [Source:HGNC Symbol;Acc:26946]
CDH22	-1.18	1.49	1.28e-06	0.000207454	CDH22	cadherin 22, type 2 [Source:HGNC Symbol;Acc:13251]
MIR1244-1	-0.9	3.55	1.29e-06	0.000207454
MIR1244-2	-0.9	3.55	1.29e-06	0.000207454
MIR1244-3	-0.9	3.55	1.29e-06	0.000207454
ZNF334	1.03	1.85	1.29e-06	0.000207454	ZNF334	zinc finger protein 334 [Source:HGNC Symbol;Acc:15806]
NDUFC1	-0.82	4.63	1.32e-06	0.000210444	NDUFC1	NADH dehydrogenase (ubiquinone) 1, subcomplex unknown, 1, 6kDa [Source:HGNC Symbol;Acc:7705]
PLIN2	-0.93	6.84	1.38e-06	0.000218084	PLIN2	perilipin 2 [Source:HGNC Symbol;Acc:248]
KCNK7	-0.97	2.34	1.39e-06	0.000218084	KCNK7	potassium channel, subfamily K, member 7 [Source:HGNC Symbol;Acc:6282]
WFDC13	1.27	0.96	1.42e-06	0.000219664	WFDC13	WAP four-disulfide core domain 13 [Source:HGNC Symbol;Acc:16131]
NOSIP	-1.25	1.06	1.42e-06	0.000219664	NOSIP	nitric oxide synthase interacting protein [Source:HGNC Symbol;Acc:17946]
LILRA2	-1.73	-0.24	1.43e-06	0.000219714	LILRA2	leukocyte immunoglobulin-like receptor, subfamily A (with TM domain), member 2 [Source:HGNC Symbol;Acc:6603]
LILRA2	-1.73	-0.24	1.43e-06	0.000219714	LILRA2	leukocyte immunoglobulin-like receptor, subfamily A (with TM domain), member 2 [Source:HGNC Symbol;Acc:6603]
LILRA2	-1.73	-0.24	1.43e-06	0.000219714	LILRA2	leukocyte immunoglobulin-like receptor, subfamily A (with TM domain), member 2 [Source:HGNC Symbol;Acc:6603]
TPSG1	-1.49	0.41	1.44e-06	0.000220045	TPSG1	tryptase gamma 1 [Source:HGNC Symbol;Acc:14134]
HRAS	-0.95	3.06	1.45e-06	0.000220767	HRAS	v-Ha-ras Harvey rat sarcoma viral oncogene homolog [Source:HGNC Symbol;Acc:5173]
ACAA1	-0.96	4.01	1.48e-06	0.000222971	ACAA1	acetyl-CoA acyltransferase 1 [Source:HGNC Symbol;Acc:82]
CLDN4	-0.9	4.62	1.52e-06	0.00022725	CLDN4	claudin 4 [Source:HGNC Symbol;Acc:2046]
CLDN4	-0.9	4.62	1.52e-06	0.00022725	CLDN4	claudin 4 [Source:HGNC Symbol;Acc:2046]
XKR4	0.96	3.57	1.66e-06	0.000246142	XKR4	XK, Kell blood group complex subunit-related family, member 4 [Source:HGNC Symbol;Acc:29394]
TSPAN4	-1.09	2.2	1.66e-06	0.000246142	TSPAN4	tetraspanin 4 [Source:HGNC Symbol;Acc:11859]
CYP4F8	-1.17	3.11	1.68e-06	0.000246592	CYP4F8	cytochrome P450, family 4, subfamily F, polypeptide 8 [Source:HGNC Symbol;Acc:2648]
COL14A1	0.86	8.12	1.71e-06	0.000250187	COL14A1	collagen, type XIV, alpha 1 [Source:HGNC Symbol;Acc:2191]
TMEM187	-1.09	2.32	1.73e-06	0.000251719	TMEM187	transmembrane protein 187 [Source:HGNC Symbol;Acc:13705]
PIM3	-0.92	3.9	1.77e-06	0.000254966	PIM3	pim-3 oncogene [Source:HGNC Symbol;Acc:19310]
RPLP0	-0.79	7.25	1.78e-06	0.000255699	RPLP0	ribosomal protein, large, P0 [Source:HGNC Symbol;Acc:10371]
COL24A1	0.92	3.32	1.91e-06	0.000272812	COL24A1	collagen, type XXIV, alpha 1 [Source:HGNC Symbol;Acc:20821]
COX6C	-0.77	6.89	1.93e-06	0.000273085	COX6C	cytochrome c oxidase subunit VIc [Source:HGNC Symbol;Acc:2285]
KRT15	-0.85	8.92	2.17e-06	0.000305839	KRT15	keratin 15 [Source:HGNC Symbol;Acc:6421]
SLC34A2	0.96	3.79	2.19e-06	0.000307134	SLC34A2	solute carrier family 34 (sodium phosphate), member 2 [Source:HGNC Symbol;Acc:11020]
MOGAT2	-1.59	0.06	2.22e-06	0.000308967	MOGAT2	monoacylglycerol O-acyltransferase 2 [Source:HGNC Symbol;Acc:23248]
C19orf56	-0.82	5.02	2.3e-06	0.000318133
SEC61B	-0.86	4.49	2.33e-06	0.000319912	SEC61B	Sec61 beta subunit [Source:HGNC Symbol;Acc:16993]
CNTNAP3	0.92	5.41	2.39e-06	0.000325102	CNTNAP3	contactin associated protein-like 3 [Source:HGNC Symbol;Acc:13834]
SERPINF2	-1.82	-0.45	2.39e-06	0.000325102	SERPINF2	serpin peptidase inhibitor, clade F (alpha-2 antiplasmin, pigment epithelium derived factor), member 2 [Source:HGNC Symbol;Acc:9075]
MIF	-0.94	2.79	2.46e-06	0.00033205	MIF	macrophage migration inhibitory factor (glycosylation-inhibiting factor) [Source:HGNC Symbol;Acc:7097]
UBB	-0.81	5.29	2.53e-06	0.000340004	UBB	ubiquitin B [Source:HGNC Symbol;Acc:12463]
ATP5J2	-0.84	5.01	2.63e-06	0.000351104	ATP5J2	ATP synthase, H+ transporting, mitochondrial Fo complex, subunit F2 [Source:HGNC Symbol;Acc:848]
COX7A1	-0.93	2.84	2.71e-06	0.00035776	COX7A1	cytochrome c oxidase subunit VIIa polypeptide 1 (muscle) [Source:HGNC Symbol;Acc:2287]
GLRX5	-0.87	4.62	2.71e-06	0.00035776	GLRX5	glutaredoxin 5 [Source:HGNC Symbol;Acc:20134]
PSMB1	-0.81	6.09	2.76e-06	0.000359645	PSMB1	proteasome (prosome, macropain) subunit, beta type, 1 [Source:HGNC Symbol;Acc:9537]
GGT5	-0.96	2.26	2.76e-06	0.000359645	GGT5	gamma-glutamyltransferase 5 [Source:HGNC Symbol;Acc:4260]
MT1G	-1.19	0.83	2.77e-06	0.000359645	MT1G	metallothionein 1G [Source:HGNC Symbol;Acc:7399]
COL6A5	0.67	4.93	2.84e-06	0.000366058	COL6A5	collagen, type VI, alpha 5 [Source:HGNC Symbol;Acc:26674]
KRT17	-0.9	4.9	2.89e-06	0.000369332	KRT17	keratin 17 [Source:HGNC Symbol;Acc:6427]
KRTDAP	-0.83	9.71	2.89e-06	0.000369332	KRTDAP	keratinocyte differentiation-associated protein [Source:HGNC Symbol;Acc:16313]
CTNNBIP1	-0.84	6.66	3.18e-06	0.000403166	CTNNBIP1	catenin, beta interacting protein 1 [Source:HGNC Symbol;Acc:16913]
MRPL33	-0.84	3.86	3.21e-06	0.000405071	MRPL33	mitochondrial ribosomal protein L33 [Source:HGNC Symbol;Acc:14487]
C1orf170	-1.01	2.08	3.25e-06	0.000407892	C1orf170	chromosome 1 open reading frame 170 [Source:HGNC Symbol;Acc:28208]
CD163	-0.8	6.3	3.39e-06	0.000422858	CD163	CD163 molecule [Source:HGNC Symbol;Acc:1631]
CALML6	-2.79	-1.63	3.52e-06	0.000437333	CALML6	calmodulin-like 6 [Source:HGNC Symbol;Acc:24193]
B2M	-0.78	8.76	3.58e-06	0.000441975	B2M	beta-2-microglobulin [Source:HGNC Symbol;Acc:914]
GALNTL2	-0.78	5.94	3.64e-06	0.0004478	GALNTL2	UDP-N-acetyl-alpha-D-galactosamine:polypeptide N-acetylgalactosaminyltransferase-like 2 [Source:HGNC Symbol;Acc:21531]
CARD18	-1.05	2.79	3.71e-06	0.000453084	CARD18	caspase recruitment domain family, member 18 [Source:HGNC Symbol;Acc:28861]
C3orf45	-1.15	1.42	3.76e-06	0.000455494	C3orf45	chromosome 3 open reading frame 45 [Source:HGNC Symbol;Acc:26781]
C3orf45	-1.15	1.42	3.76e-06	0.000455494	C3orf45	chromosome 3 open reading frame 45 [Source:HGNC Symbol;Acc:26781]
COL1A1	0.7	10.52	3.77e-06	0.000455494	COL1A1	collagen, type I, alpha 1 [Source:HGNC Symbol;Acc:2197]
COL1A1	0.7	10.52	3.77e-06	0.000455494	COL1A1	collagen, type I, alpha 1 [Source:HGNC Symbol;Acc:2197]
ITPA	-0.84	3.93	3.98e-06	0.000479232	ITPA	inosine triphosphatase (nucleoside triphosphate pyrophosphatase) [Source:HGNC Symbol;Acc:6176]
SPINK1	-1.61	0	4e-06	0.000479232	SPINK1	serine peptidase inhibitor, Kazal type 1 [Source:HGNC Symbol;Acc:11244]
MDP1	-0.88	2.99	4.06e-06	0.000483938	MDP1	magnesium-dependent phosphatase 1 [Source:HGNC Symbol;Acc:28781]
ZNHIT3	-0.84	4.63	4.2e-06	0.000497535	ZNHIT3	zinc finger, HIT-type containing 3 [Source:HGNC Symbol;Acc:12309]
ZNHIT3	-0.84	4.63	4.2e-06	0.000497535	ZNHIT3	zinc finger, HIT-type containing 3 [Source:HGNC Symbol;Acc:12309]
GUCY1B2	-1.44	0.81	4.26e-06	0.000501719	GUCY1B2	guanylate cyclase 1, soluble, beta 2 (pseudogene) [Source:HGNC Symbol;Acc:4686]
KLF2	-1	2.19	4.63e-06	0.000542319	KLF2	Kruppel-like factor 2 (lung) [Source:HGNC Symbol;Acc:6347]
CYC1	-0.78	4.67	4.67e-06	0.000545093	CYC1	cytochrome c-1 [Source:HGNC Symbol;Acc:2579]
OGN	0.78	5.74	4.78e-06	0.000553651	OGN	osteoglycin [Source:HGNC Symbol;Acc:8126]
LOC152217	-0.84	3.55	4.79e-06	0.000553651
COX5B	-0.8	4.6	5.09e-06	0.000584458	COX5B	cytochrome c oxidase subunit Vb [Source:HGNC Symbol;Acc:2269]
C12orf57	-0.87	3.56	5.13e-06	0.000586666	C12orf57	chromosome 12 open reading frame 57 [Source:HGNC Symbol;Acc:29521]
EPS8L1	-0.85	5.34	5.19e-06	0.000590649	EPS8L1	EPS8-like 1 [Source:HGNC Symbol;Acc:21295]
EPS8L1	-0.85	5.34	5.19e-06	0.000590649	EPS8L1	EPS8-like 1 [Source:HGNC Symbol;Acc:21295]
EPS8L1	-0.85	5.34	5.19e-06	0.000590649	EPS8L1	EPS8-like 1 [Source:HGNC Symbol;Acc:21295]
EPS8L1	-0.85	5.34	5.19e-06	0.000590649	EPS8L1	EPS8-like 1 [Source:HGNC Symbol;Acc:21295]
EPS8L1	-0.85	5.34	5.19e-06	0.000590649	EPS8L1	EPS8-like 1 [Source:HGNC Symbol;Acc:21295]
EPS8L1	-0.85	5.34	5.19e-06	0.000590649	EPS8L1	EPS8-like 1 [Source:HGNC Symbol;Acc:21295]
EPS8L1	-0.85	5.34	5.19e-06	0.000590649	EPS8L1	EPS8-like 1 [Source:HGNC Symbol;Acc:21295]
EPS8L1	-0.85	5.34	5.19e-06	0.000590649	EPS8L1	EPS8-like 1 [Source:HGNC Symbol;Acc:21295]
EPS8L1	-0.85	5.34	5.19e-06	0.000590649	EPS8L1	EPS8-like 1 [Source:HGNC Symbol;Acc:21295]
UBL5	-0.83	5.12	5.3e-06	0.000600327	UBL5	ubiquitin-like 5 [Source:HGNC Symbol;Acc:13736]
GPT2	-0.86	6.01	5.57e-06	0.000627817	GPT2	glutamic pyruvate transaminase (alanine aminotransferase) 2 [Source:HGNC Symbol;Acc:18062]
TAX1BP3	-0.83	4.5	5.84e-06	0.000655329	TAX1BP3	Tax1 (human T-cell leukemia virus type I) binding protein 3 [Source:HGNC Symbol;Acc:30684]
GNRHR	0.97	2.2	5.97e-06	0.000665774	GNRHR	gonadotropin-releasing hormone receptor [Source:HGNC Symbol;Acc:4421]
ASCL2	-1.44	0.05	6e-06	0.000665774	ASCL2	achaete-scute complex homolog 2 (Drosophila) [Source:HGNC Symbol;Acc:739]
WNT11	-0.88	2.24	6.13e-06	0.000677603	WNT11	wingless-type MMTV integration site family, member 11 [Source:HGNC Symbol;Acc:12776]
MSMB	-1	1.7	6.34e-06	0.000696942	MSMB	microseminoprotein, beta- [Source:HGNC Symbol;Acc:7372]
MSMB	-1	1.7	6.34e-06	0.000696942	MSMB	microseminoprotein, beta- [Source:HGNC Symbol;Acc:7372]
SPSB2	-1.26	0.45	6.76e-06	0.000735294	SPSB2	splA/ryanodine receptor domain and SOCS box containing 2 [Source:HGNC Symbol;Acc:29522]
MRPL41	-0.97	2.27	6.79e-06	0.000735294	MRPL41	mitochondrial ribosomal protein L41 [Source:HGNC Symbol;Acc:14492]
ATP5G3	-0.78	7.11	6.79e-06	0.000735294	ATP5G3	ATP synthase, H+ transporting, mitochondrial Fo complex, subunit C3 (subunit 9) [Source:HGNC Symbol;Acc:843]
FGFBP2	-0.93	3.4	6.81e-06	0.000735294	FGFBP2	fibroblast growth factor binding protein 2 [Source:HGNC Symbol;Acc:29451]
PMVK	-0.84	5.13	6.98e-06	0.000750156	PMVK	phosphomevalonate kinase [Source:HGNC Symbol;Acc:9141]
CUTA	-0.79	4.87	7.18e-06	0.000767438	CUTA	cutA divalent cation tolerance homolog (E. coli) [Source:HGNC Symbol;Acc:21101]
CUTA	-0.79	4.87	7.18e-06	0.000767438	CUTA	cutA divalent cation tolerance homolog (E. coli) [Source:HGNC Symbol;Acc:21101]
MIR147B	-1.23	0.7	7.46e-06	0.000793931	MIR147B	microRNA 147b [Source:HGNC Symbol;Acc:33655]
AGTRAP	-0.95	2.1	7.97e-06	0.000844549	AGTRAP	angiotensin II receptor-associated protein [Source:HGNC Symbol;Acc:13539]
RPLP1	-0.76	7.68	8.02e-06	0.0008462	RPLP1	ribosomal protein, large, P1 [Source:HGNC Symbol;Acc:10372]
RPS12	-0.75	8.78	8.07e-06	0.000846304	RPS12	ribosomal protein S12 [Source:HGNC Symbol;Acc:10385]
UQCR10	-0.84	4.99	8.12e-06	0.000846304	UQCR10	ubiquinol-cytochrome c reductase, complex III subunit X [Source:HGNC Symbol;Acc:30863]
NME1	-0.83	4.48	8.15e-06	0.000846304	NME1	NME/NM23 nucleoside diphosphate kinase 1 [Source:HGNC Symbol;Acc:7849]
TMEM147	-0.81	4.54	8.17e-06	0.000846304	TMEM147	transmembrane protein 147 [Source:HGNC Symbol;Acc:30414]
C9orf16	-1.23	0.83	8.31e-06	0.00085684	C9orf16	chromosome 9 open reading frame 16 [Source:HGNC Symbol;Acc:17823]
NDUFS7	-1.34	0.44	8.39e-06	0.000861315	NDUFS7	NADH dehydrogenase (ubiquinone) Fe-S protein 7, 20kDa (NADH-coenzyme Q reductase) [Source:HGNC Symbol;Acc:7714]
TIMM13	-0.85	2.95	8.7e-06	0.000888116	TIMM13	translocase of inner mitochondrial membrane 13 homolog (yeast) [Source:HGNC Symbol;Acc:11816]
TMPRSS11A	1.74	-0.86	8.74e-06	0.000888116	TMPRSS11A	transmembrane protease, serine 11A [Source:HGNC Symbol;Acc:27954]
AP2S1	-0.86	3.1	8.79e-06	0.000888116	AP2S1	adaptor-related protein complex 2, sigma 1 subunit [Source:HGNC Symbol;Acc:565]
NDUFB11	-0.83	4.27	8.84e-06	0.000888116	NDUFB11	NADH dehydrogenase (ubiquinone) 1 beta subcomplex, 11, 17.3kDa [Source:HGNC Symbol;Acc:20372]
ARHGEF38	1.12	1.12	8.84e-06	0.000888116	ARHGEF38	Rho guanine nucleotide exchange factor (GEF) 38 [Source:HGNC Symbol;Acc:25968]
C1QA	-0.91	2.37	9.1e-06	0.00090953	C1QA	complement component 1, q subcomponent, A chain [Source:HGNC Symbol;Acc:1241]
C1QA	-0.91	2.37	9.1e-06	0.00090953	C1QA	complement component 1, q subcomponent, A chain [Source:HGNC Symbol;Acc:1241]
SDF2	-0.81	4.44	9.18e-06	0.000913959	SDF2	stromal cell-derived factor 2 [Source:HGNC Symbol;Acc:10675]
KRT4	-1.13	1.77	9.49e-06	0.000939079	KRT4	keratin 4 [Source:HGNC Symbol;Acc:6441]
DMKN	-0.79	9.28	9.51e-06	0.000939079	DMKN	dermokine [Source:HGNC Symbol;Acc:25063]
ANKRD35	-0.84	4.96	9.81e-06	0.000964041	ANKRD35	ankyrin repeat domain 35 [Source:HGNC Symbol;Acc:26323]
ANKRD35	-0.84	4.96	9.81e-06	0.000964041	ANKRD35	ankyrin repeat domain 35 [Source:HGNC Symbol;Acc:26323]
GPX1	-0.83	3.65	9.9e-06	0.000968669	GPX1	glutathione peroxidase 1 [Source:HGNC Symbol;Acc:4553]
NDUFA7	-0.83	3.3	1.02e-05	0.000990961	NDUFA7	NADH dehydrogenase (ubiquinone) 1 alpha subcomplex, 7, 14.5kDa [Source:HGNC Symbol;Acc:7691]
RFNG	-0.93	2.26	1.02e-05	0.000993935	RFNG	RFNG O-fucosylpeptide 3-beta-N-acetylglucosaminyltransferase [Source:HGNC Symbol;Acc:9974]
SNRPF	-0.82	3.34	1.05e-05	0.00101283	SNRPF	small nuclear ribonucleoprotein polypeptide F [Source:HGNC Symbol;Acc:11162]
CD151	-0.77	4.34	1.05e-05	0.00101283	CD151	CD151 molecule (Raph blood group) [Source:HGNC Symbol;Acc:1630]
PSMG3	-0.85	3.96	1.07e-05	0.00102229	PSMG3	proteasome (prosome, macropain) assembly chaperone 3 [Source:HGNC Symbol;Acc:22420]
EIF1AY	-1	2.31	1.09e-05	0.00103151	EIF1AY	eukaryotic translation initiation factor 1A, Y-linked [Source:HGNC Symbol;Acc:3252]
DTHD1	1.15	0.96	1.09e-05	0.00103151	DTHD1	death domain containing 1 [Source:HGNC Symbol;Acc:37261]
ARRDC2	-0.88	3.22	1.09e-05	0.00103151	ARRDC2	arrestin domain containing 2 [Source:HGNC Symbol;Acc:25225]
MRPL55	-0.99	2.12	1.09e-05	0.00103151	MRPL55	mitochondrial ribosomal protein L55 [Source:HGNC Symbol;Acc:16686]
VTCN1	0.89	2.71	1.11e-05	0.00103765	VTCN1	V-set domain containing T cell activation inhibitor 1 [Source:HGNC Symbol;Acc:28873]
RAB40C	-0.83	3.53	1.14e-05	0.00106269	RAB40C	RAB40C, member RAS oncogene family [Source:HGNC Symbol;Acc:18285]
PSMB3	-0.76	4.33	1.22e-05	0.00113077	PSMB3	proteasome (prosome, macropain) subunit, beta type, 3 [Source:HGNC Symbol;Acc:9540]
CKS2	-1.03	1.44	1.22e-05	0.00113077	CKS2	CDC28 protein kinase regulatory subunit 2 [Source:HGNC Symbol;Acc:2000]
DGCR6L	-2.94	-1.81	1.32e-05	0.00122071	DGCR6L	DiGeorge syndrome critical region gene 6-like [Source:HGNC Symbol;Acc:18551]
PFDN2	-0.83	3.62	1.33e-05	0.00122503	PFDN2	prefoldin subunit 2 [Source:HGNC Symbol;Acc:8867]
FABP4	-0.73	4.66	1.34e-05	0.00122503	FABP4	fatty acid binding protein 4, adipocyte [Source:HGNC Symbol;Acc:3559]
TMEM125	-0.88	2.72	1.34e-05	0.00122503	TMEM125	transmembrane protein 125 [Source:HGNC Symbol;Acc:28275]
NDUFB1	-0.81	3.71	1.35e-05	0.00122503	NDUFB1	NADH dehydrogenase (ubiquinone) 1 beta subcomplex, 1, 7kDa [Source:HGNC Symbol;Acc:7695]
HLA-DQA2	0.71	5.16	1.36e-05	0.00122979	HLA-DQA2	major histocompatibility complex, class II, DQ alpha 2 [Source:HGNC Symbol;Acc:4943]
HLA-DQA2	0.71	5.16	1.36e-05	0.00122979	HLA-DQA2	major histocompatibility complex, class II, DQ alpha 2 [Source:HGNC Symbol;Acc:4943]
HLA-DQA2	0.71	5.16	1.36e-05	0.00122979	HLA-DQA2	major histocompatibility complex, class II, DQ alpha 2 [Source:HGNC Symbol;Acc:4943]
HLA-DQA2	0.71	5.16	1.36e-05	0.00122979	HLA-DQA2	major histocompatibility complex, class II, DQ alpha 2 [Source:HGNC Symbol;Acc:4943]
HLA-DQA2	0.71	5.16	1.36e-05	0.00122979	HLA-DQA2	major histocompatibility complex, class II, DQ alpha 2 [Source:HGNC Symbol;Acc:4943]
HLA-DQA2	0.71	5.16	1.36e-05	0.00122979	HLA-DQA2	major histocompatibility complex, class II, DQ alpha 2 [Source:HGNC Symbol;Acc:4943]
HLA-DQA2	0.71	5.16	1.36e-05	0.00122979	HLA-DQA2	major histocompatibility complex, class II, DQ alpha 2 [Source:HGNC Symbol;Acc:4943]
HLA-DQA2	0.71	5.16	1.36e-05	0.00122979	HLA-DQA2	major histocompatibility complex, class II, DQ alpha 2 [Source:HGNC Symbol;Acc:4943]
C7orf47	-0.96	1.99	1.39e-05	0.00125089
CITED4	-1.03	1.24	1.4e-05	0.00125881	CITED4	Cbp/p300-interacting transactivator, with Glu/Asp-rich carboxy-terminal domain, 4 [Source:HGNC Symbol;Acc:18696]
LINGO2	1.04	1.31	1.43e-05	0.0012789	LINGO2	leucine rich repeat and Ig domain containing 2 [Source:HGNC Symbol;Acc:21207]
PRR23A	-1.07	1.32	1.44e-05	0.00128054	PRR23A	proline rich 23A [Source:HGNC Symbol;Acc:37172]
XKR9	1.11	1.16	1.46e-05	0.00129368	XKR9	XK, Kell blood group complex subunit-related family, member 9 [Source:HGNC Symbol;Acc:20937]
SURF1	-0.75	4.11	1.52e-05	0.00134327	SURF1	surfeit 1 [Source:HGNC Symbol;Acc:11474]
SURF1	-0.75	4.11	1.52e-05	0.00134327	SURF1	surfeit 1 [Source:HGNC Symbol;Acc:11474]
C6orf115	-0.84	3.53	1.52e-05	0.00134334
HOXB2	-1.02	1.74	1.54e-05	0.00134921	HOXB2	homeobox B2 [Source:HGNC Symbol;Acc:5113]
C15orf61	-0.8	2.9	1.63e-05	0.00142199	C15orf61	chromosome 15 open reading frame 61 [Source:HGNC Symbol;Acc:34453]
USP6	-0.74	2.39	1.65e-05	0.00143313	USP6	ubiquitin specific peptidase 6 (Tre-2 oncogene) [Source:HGNC Symbol;Acc:12629]
LCE3D	-0.91	1.64	1.65e-05	0.00143313	LCE3D	late cornified envelope 3D [Source:HGNC Symbol;Acc:16615]
PUF60	-0.76	4.77	1.66e-05	0.00143313	PUF60	poly-U binding splicing factor 60KDa [Source:HGNC Symbol;Acc:17042]
PUF60	-0.76	4.77	1.66e-05	0.00143313	PUF60	poly-U binding splicing factor 60KDa [Source:HGNC Symbol;Acc:17042]
SPINT2	-0.76	6.71	1.67e-05	0.0014383	SPINT2	serine peptidase inhibitor, Kunitz type, 2 [Source:HGNC Symbol;Acc:11247]
CA8	0.96	1.8	1.67e-05	0.0014383	CA8	carbonic anhydrase VIII [Source:HGNC Symbol;Acc:1382]
DOK1	-0.91	1.94	1.75e-05	0.00149817	DOK1	docking protein 1, 62kDa (downstream of tyrosine kinase 1) [Source:HGNC Symbol;Acc:2990]
DNAH5	0.98	2.63	1.79e-05	0.00152437	DNAH5	dynein, axonemal, heavy chain 5 [Source:HGNC Symbol;Acc:2950]
CAPN10	-1.01	1.66	1.8e-05	0.00152437	CAPN10	calpain 10 [Source:HGNC Symbol;Acc:1477]
FLJ37453	-1.08	1.2	1.81e-05	0.00153474
C19orf70	-1.01	1.11	1.84e-05	0.00154719	C19orf70	chromosome 19 open reading frame 70 [Source:HGNC Symbol;Acc:33702]
PLAC9	-0.85	1.94	1.85e-05	0.00155364	PLAC9	placenta-specific 9 [Source:HGNC Symbol;Acc:19255]
SYT13	1.43	0.42	1.88e-05	0.00156986	SYT13	synaptotagmin XIII [Source:HGNC Symbol;Acc:14962]
GPR172B	-0.97	2.08	1.91e-05	0.00159126
VAMP8	-0.8	5.94	1.94e-05	0.00161581	VAMP8	vesicle-associated membrane protein 8 (endobrevin) [Source:HGNC Symbol;Acc:12647]
ADPRHL2	-0.79	3.4	1.98e-05	0.00163797	ADPRHL2	ADP-ribosylhydrolase like 2 [Source:HGNC Symbol;Acc:21304]
STAP2	-0.76	3.76	1.99e-05	0.00163797	STAP2	signal transducing adaptor family member 2 [Source:HGNC Symbol;Acc:30430]
RHOT2	-0.79	3.47	1.99e-05	0.00163797	RHOT2	ras homolog family member T2 [Source:HGNC Symbol;Acc:21169]
C9orf119	-0.89	2.27	2.02e-05	0.00165274
SLC14A1	0.89	5.38	2.05e-05	0.00167397	SLC14A1	solute carrier family 14 (urea transporter), member 1 (Kidd blood group) [Source:HGNC Symbol;Acc:10918]
PDLIM2	-0.75	4.86	2.11e-05	0.0017189	PDLIM2	PDZ and LIM domain 2 (mystique) [Source:HGNC Symbol;Acc:13992]
BLVRB	-0.77	4.35	2.13e-05	0.0017299	BLVRB	biliverdin reductase B (flavin reductase (NADPH)) [Source:HGNC Symbol;Acc:1063]
CCDC80	0.65	9.31	2.19e-05	0.00176918	CCDC80	coiled-coil domain containing 80 [Source:HGNC Symbol;Acc:30649]
HS3ST6	-1.15	0.63	2.21e-05	0.00177242	HS3ST6	heparan sulfate (glucosamine) 3-O-sulfotransferase 6 [Source:HGNC Symbol;Acc:14178]
ZNF524	-1.27	0.49	2.22e-05	0.00177242	ZNF524	zinc finger protein 524 [Source:HGNC Symbol;Acc:28322]
ULK3	-0.77	5.46	2.22e-05	0.00177242	ULK3	unc-51-like kinase 3 (C. elegans) [Source:HGNC Symbol;Acc:19703]
PSAPL1	-0.79	6.12	2.26e-05	0.00179793	PSAPL1	prosaposin-like 1 (gene/pseudogene) [Source:HGNC Symbol;Acc:33131]
C12orf44	-0.82	3.2	2.27e-05	0.00179793	C12orf44	chromosome 12 open reading frame 44 [Source:HGNC Symbol;Acc:25679]
FAM73B	-0.91	2.56	2.28e-05	0.00180327	FAM73B	family with sequence similarity 73, member B [Source:HGNC Symbol;Acc:23621]
RPS9	-0.73	6.5	2.34e-05	0.00184174	RPS9	ribosomal protein S9 [Source:HGNC Symbol;Acc:10442]
RPS9	-0.73	6.5	2.34e-05	0.00184174	RPS9	ribosomal protein S9 [Source:HGNC Symbol;Acc:10442]
RPS9	-0.73	6.5	2.34e-05	0.00184174	RPS9	ribosomal protein S9 [Source:HGNC Symbol;Acc:10442]
LOR	-0.8	8.88	2.4e-05	0.00188538	LOR	loricrin [Source:HGNC Symbol;Acc:6663]
TMEM128	-0.76	3.84	2.43e-05	0.00190379	TMEM128	transmembrane protein 128 [Source:HGNC Symbol;Acc:28201]
AAMP	-0.77	4.6	2.47e-05	0.00193	AAMP	angio-associated, migratory cell protein [Source:HGNC Symbol;Acc:18]
SNF8	-0.78	4.1	2.54e-05	0.00197059	SNF8	SNF8, ESCRT-II complex subunit, homolog (S. cerevisiae) [Source:HGNC Symbol;Acc:17028]
TRAPPC2L	-0.8	2.92	2.54e-05	0.00197059	TRAPPC2L	trafficking protein particle complex 2-like [Source:HGNC Symbol;Acc:30887]
HESX1	-1.62	-0.46	2.64e-05	0.00204226	HESX1	HESX homeobox 1 [Source:HGNC Symbol;Acc:4877]
C5AR1	-0.66	2.53	2.67e-05	0.0020572	C5AR1	complement component 5a receptor 1 [Source:HGNC Symbol;Acc:1338]
ABT1	-0.82	3.85	2.79e-05	0.00214131	ABT1	activator of basal transcription 1 [Source:HGNC Symbol;Acc:17369]
MRPL54	-0.91	1.8	2.92e-05	0.00223171	MRPL54	mitochondrial ribosomal protein L54 [Source:HGNC Symbol;Acc:16685]
RPL11	-0.72	9.65	2.94e-05	0.00224299	RPL11	ribosomal protein L11 [Source:HGNC Symbol;Acc:10301]
C21orf81	1.42	-0.21	2.96e-05	0.00224953
CLTB	-0.76	4.41	2.97e-05	0.00225249	CLTB	clathrin, light chain B [Source:HGNC Symbol;Acc:2091]
PRND	1.25	-0.11	3.01e-05	0.00226381	PRND	prion protein 2 (dublet) [Source:HGNC Symbol;Acc:15748]
LOC100507463	-0.74	4.65	3.01e-05	0.00226381
C11orf92	0.85	2.07	3.04e-05	0.00228006	C11orf92	chromosome 11 open reading frame 92 [Source:HGNC Symbol;Acc:33789]
LOC731779	1.65	-1.01	3.07e-05	0.0022934
CYHR1	-0.82	3.08	3.11e-05	0.00231837	CYHR1	cysteine/histidine-rich 1 [Source:HGNC Symbol;Acc:17806]
CCDC51	-0.83	2.73	3.2e-05	0.00237298	CCDC51	coiled-coil domain containing 51 [Source:HGNC Symbol;Acc:25714]
HS3ST4	0.96	1.83	3.21e-05	0.00237298	HS3ST4	heparan sulfate (glucosamine) 3-O-sulfotransferase 4 [Source:HGNC Symbol;Acc:5200]
C16orf91	-0.84	2.68	3.23e-05	0.00237912	C16orf91	chromosome 16 open reading frame 91 [Source:HGNC Symbol;Acc:27558]
IGSF10	0.73	8.84	3.23e-05	0.00237912	IGSF10	immunoglobulin superfamily, member 10 [Source:HGNC Symbol;Acc:26384]
TMED3	-0.72	5.6	3.24e-05	0.00237912	TMED3	transmembrane emp24 protein transport domain containing 3 [Source:HGNC Symbol;Acc:28889]
TMEM222	-0.83	2.74	3.3e-05	0.00241399	TMEM222	transmembrane protein 222 [Source:HGNC Symbol;Acc:25363]
C10orf129	-1.01	2.32	3.32e-05	0.00242003	C10orf129	chromosome 10 open reading frame 129 [Source:HGNC Symbol;Acc:31665]
CIB1	-0.82	3.15	3.34e-05	0.00242583	CIB1	calcium and integrin binding 1 (calmyrin) [Source:HGNC Symbol;Acc:16920]
ATP5L	-0.74	6.07	3.35e-05	0.00242583	ATP5L	ATP synthase, H+ transporting, mitochondrial Fo complex, subunit G [Source:HGNC Symbol;Acc:14247]
TRAPPC6A	-1.05	1.46	3.36e-05	0.00242826	TRAPPC6A	trafficking protein particle complex 6A [Source:HGNC Symbol;Acc:23069]
PXMP2	-0.82	2.83	3.42e-05	0.00245404	PXMP2	peroxisomal membrane protein 2, 22kDa [Source:HGNC Symbol;Acc:9716]
HCN1	1.23	0.32	3.43e-05	0.00245404	HCN1	hyperpolarization activated cyclic nucleotide-gated potassium channel 1 [Source:HGNC Symbol;Acc:4845]
SBSN	-0.74	8.3	3.43e-05	0.00245404	SBSN	suprabasin [Source:HGNC Symbol;Acc:24950]
CYB561D2	-0.89	2.31	3.44e-05	0.00245404	CYB561D2	cytochrome b-561 domain containing 2 [Source:HGNC Symbol;Acc:30253]
GP1BB	-1.1	1.01	3.53e-05	0.00250245	GP1BB	glycoprotein Ib (platelet), beta polypeptide [Source:HGNC Symbol;Acc:4440]
CCL5	0.84	2.88	3.53e-05	0.00250245	CCL5	chemokine (C-C motif) ligand 5 [Source:HGNC Symbol;Acc:10632]
CDRT1	1.15	0.59	3.55e-05	0.00250585	CDRT1	CMT1A duplicated region transcript 1 [Source:HGNC Symbol;Acc:14379]
C8orf40	-0.77	3.61	3.59e-05	0.00253157	C8orf40	chromosome 8 open reading frame 40 [Source:HGNC Symbol;Acc:25166]
EEF1A1P9	-0.71	7.4	3.61e-05	0.00253169	EEF1A1P9	eukaryotic translation elongation factor 1 alpha 1 pseudogene 9 [Source:HGNC Symbol;Acc:3204]
CKB	-0.74	4.11	3.67e-05	0.00256468	CKB	creatine kinase, brain [Source:HGNC Symbol;Acc:1991]
DPM3	-1.03	1.09	3.68e-05	0.00256468	DPM3	dolichyl-phosphate mannosyltransferase polypeptide 3 [Source:HGNC Symbol;Acc:3007]
SLCO4A1	-0.85	2.72	3.7e-05	0.00257317	SLCO4A1	solute carrier organic anion transporter family, member 4A1 [Source:HGNC Symbol;Acc:10953]
UBA52	-0.71	7.92	3.77e-05	0.00261543	UBA52	ubiquitin A-52 residue ribosomal protein fusion product 1 [Source:HGNC Symbol;Acc:12458]
SCAMP3	-0.77	3.75	3.78e-05	0.0026174	SCAMP3	secretory carrier membrane protein 3 [Source:HGNC Symbol;Acc:10565]
TP53TG1	-0.8	2.99	3.87e-05	0.00266937	TP53TG1	TP53 target 1 (non-protein coding) [Source:HGNC Symbol;Acc:17026]
PRRG3	0.96	1.35	3.93e-05	0.00268812	PRRG3	proline rich Gla (G-carboxyglutamic acid) 3 (transmembrane) [Source:HGNC Symbol;Acc:30798]
DGAT2	-0.8	6.97	3.93e-05	0.00268812	DGAT2	diacylglycerol O-acyltransferase 2 [Source:HGNC Symbol;Acc:16940]
FAU	-0.7	6.05	3.93e-05	0.00268812	FAU	Finkel-Biskis-Reilly murine sarcoma virus (FBR-MuSV) ubiquitously expressed [Source:HGNC Symbol;Acc:3597]
TNNT1	-0.89	2.23	4.07e-05	0.00277511	TNNT1	troponin T type 1 (skeletal, slow) [Source:HGNC Symbol;Acc:11948]
PNKP	-0.94	1.25	4.11e-05	0.00279447	PNKP	polynucleotide kinase 3'-phosphatase [Source:HGNC Symbol;Acc:9154]
LCE1D	-0.86	2.15	4.17e-05	0.00282258	LCE1D	late cornified envelope 1D [Source:HGNC Symbol;Acc:29465]
RPL41	-0.75	6.2	4.18e-05	0.00282258	RPL41	ribosomal protein L41 [Source:HGNC Symbol;Acc:10354]
SLC26A3	-1.45	0.03	4.26e-05	0.00285949	SLC26A3	solute carrier family 26, member 3 [Source:HGNC Symbol;Acc:3018]
IL1F10	-0.86	2.24	4.26e-05	0.00285949	IL1F10	interleukin 1 family, member 10 (theta) [Source:HGNC Symbol;Acc:15552]
YIF1B	-0.79	3.95	4.27e-05	0.00286173	YIF1B	Yip1 interacting factor homolog B (S. cerevisiae) [Source:HGNC Symbol;Acc:30511]
HINT2	-0.76	3.6	4.34e-05	0.00289573	HINT2	histidine triad nucleotide binding protein 2 [Source:HGNC Symbol;Acc:18344]
POMP	-0.73	5.74	4.4e-05	0.00292909	POMP	proteasome maturation protein [Source:HGNC Symbol;Acc:20330]
CEBPA	-0.71	5.04	4.46e-05	0.00295797	CEBPA	CCAAT/enhancer binding protein (C/EBP), alpha [Source:HGNC Symbol;Acc:1833]
CALML5	-0.77	3.99	4.47e-05	0.00295797	CALML5	calmodulin-like 5 [Source:HGNC Symbol;Acc:18180]
GLYATL2	0.94	1.98	4.54e-05	0.0029884	GLYATL2	glycine-N-acyltransferase-like 2 [Source:HGNC Symbol;Acc:24178]
C4orf31	0.78	4.84	4.55e-05	0.0029884
QTRT1	-0.84	2.21	4.55e-05	0.0029884	QTRT1	queuine tRNA-ribosyltransferase 1 [Source:HGNC Symbol;Acc:23797]
GPC2	-0.88	2.58	4.59e-05	0.00300365	GPC2	glypican 2 [Source:HGNC Symbol;Acc:4450]
TRAT1	0.72	2.45	4.67e-05	0.00305005	TRAT1	T cell receptor associated transmembrane adaptor 1 [Source:HGNC Symbol;Acc:30698]
NDUFA11	-0.78	3.16	4.72e-05	0.00306311	NDUFA11	NADH dehydrogenase (ubiquinone) 1 alpha subcomplex, 11, 14.7kDa [Source:HGNC Symbol;Acc:20371]
SULT4A1	-1.36	0.19	4.72e-05	0.00306311	SULT4A1	sulfotransferase family 4A, member 1 [Source:HGNC Symbol;Acc:14903]
E4F1	-0.95	1.54	4.74e-05	0.00306311	E4F1	E4F transcription factor 1 [Source:HGNC Symbol;Acc:3121]
KRT74	-0.96	2.2	4.75e-05	0.00306311	KRT74	keratin 74 [Source:HGNC Symbol;Acc:28929]
CHTF18	-1.17	0.54	4.76e-05	0.00306366	CHTF18	CTF18, chromosome transmission fidelity factor 18 homolog (S. cerevisiae) [Source:HGNC Symbol;Acc:18435]
NRXN1	0.82	4.52	5.02e-05	0.00321877	NRXN1	neurexin 1 [Source:HGNC Symbol;Acc:8008]
NPFF	-0.88	2.02	5.18e-05	0.00331367	NPFF	neuropeptide FF-amide peptide precursor [Source:HGNC Symbol;Acc:7901]
VSIG4	-0.66	5.51	5.21e-05	0.00332414	VSIG4	V-set and immunoglobulin domain containing 4 [Source:HGNC Symbol;Acc:17032]
GAL	-0.94	4.68	5.25e-05	0.00333643	GAL	galanin prepropeptide [Source:HGNC Symbol;Acc:4114]
NDUFA2	-0.74	4.78	5.26e-05	0.00333643	NDUFA2	NADH dehydrogenase (ubiquinone) 1 alpha subcomplex, 2, 8kDa [Source:HGNC Symbol;Acc:7685]
CRIP2	-0.77	2.75	5.3e-05	0.0033503	CRIP2	cysteine-rich protein 2 [Source:HGNC Symbol;Acc:2361]
RPS29	-0.71	6.1	5.31e-05	0.0033503	RPS29	ribosomal protein S29 [Source:HGNC Symbol;Acc:10419]
MYL6	-0.71	8.42	5.34e-05	0.00335816	MYL6	myosin, light chain 6, alkali, smooth muscle and non-muscle [Source:HGNC Symbol;Acc:7587]
PSMG4	-0.76	3.22	5.4e-05	0.00339023	PSMG4	proteasome (prosome, macropain) assembly chaperone 4 [Source:HGNC Symbol;Acc:21108]
SLC11A1	-1.05	0.93	5.43e-05	0.00340144	SLC11A1	solute carrier family 11 (proton-coupled divalent metal ion transporters), member 1 [Source:HGNC Symbol;Acc:10907]
REEP4	-0.76	4.29	5.64e-05	0.00352211	REEP4	receptor accessory protein 4 [Source:HGNC Symbol;Acc:26176]
GADD45GIP1	-1.03	1.19	5.7e-05	0.00354874	GADD45GIP1	growth arrest and DNA-damage-inducible, gamma interacting protein 1 [Source:HGNC Symbol;Acc:29996]
EPS8L2	-0.75	3.89	5.78e-05	0.00358658	EPS8L2	EPS8-like 2 [Source:HGNC Symbol;Acc:21296]
VAT1L	1.41	-0.01	5.86e-05	0.00361693	VAT1L	vesicle amine transport protein 1 homolog (T. californica)-like [Source:HGNC Symbol;Acc:29315]
S100A9	-0.92	1.27	5.86e-05	0.00361693	S100A9	S100 calcium binding protein A9 [Source:HGNC Symbol;Acc:10499]
IER3	-0.74	5.59	5.87e-05	0.00361693	IER3	immediate early response 3 [Source:HGNC Symbol;Acc:5392]
IER3	-0.74	5.59	5.87e-05	0.00361693	IER3	immediate early response 3 [Source:HGNC Symbol;Acc:5392]
IER3	-0.74	5.59	5.87e-05	0.00361693	IER3	immediate early response 3 [Source:HGNC Symbol;Acc:5392]
IER3	-0.74	5.59	5.87e-05	0.00361693	IER3	immediate early response 3 [Source:HGNC Symbol;Acc:5392]
IER3	-0.74	5.59	5.87e-05	0.00361693	IER3	immediate early response 3 [Source:HGNC Symbol;Acc:5392]
IER3	-0.74	5.59	5.87e-05	0.00361693	IER3	immediate early response 3 [Source:HGNC Symbol;Acc:5392]
PRDX5	-0.71	5.96	6.17e-05	0.00378935	PRDX5	peroxiredoxin 5 [Source:HGNC Symbol;Acc:9355]
RAB24	-0.75	4.45	6.2e-05	0.00379863	RAB24	RAB24, member RAS oncogene family [Source:HGNC Symbol;Acc:9765]
C14orf142	-0.95	1.47	6.23e-05	0.00380823	C14orf142	chromosome 14 open reading frame 142 [Source:HGNC Symbol;Acc:20356]
C6orf125	-0.8	2.69	6.31e-05	0.00384437
RASSF1	-0.73	3.94	6.33e-05	0.0038473	RASSF1	Ras association (RalGDS/AF-6) domain family member 1 [Source:HGNC Symbol;Acc:9882]
RASSF1	-0.73	3.94	6.33e-05	0.0038473	RASSF1	Ras association (RalGDS/AF-6) domain family member 1 [Source:HGNC Symbol;Acc:9882]
HBB	-0.76	6.49	6.44e-05	0.00390331	HBB	hemoglobin, beta [Source:HGNC Symbol;Acc:4827]
NAA10	-0.78	3.72	6.61e-05	0.00399449	NAA10	N(alpha)-acetyltransferase 10, NatA catalytic subunit [Source:HGNC Symbol;Acc:18704]
S100A7A	1.12	0.9	6.66e-05	0.00400617	S100A7A	S100 calcium binding protein A7A [Source:HGNC Symbol;Acc:21657]
MXRA5	0.66	9.64	6.66e-05	0.00400617	MXRA5	matrix-remodelling associated 5 [Source:HGNC Symbol;Acc:7539]
NDUFA4	-0.7	5.98	6.68e-05	0.00400617	NDUFA4	NADH dehydrogenase (ubiquinone) 1 alpha subcomplex, 4, 9kDa [Source:HGNC Symbol;Acc:7687]
NME1-NME2	-0.71	6.32	6.77e-05	0.00403043	NME1-NME2	NME1-NME2 readthrough [Source:HGNC Symbol;Acc:33531]
LYPD6B	-0.72	5.5	6.77e-05	0.00403043	LYPD6B	LY6/PLAUR domain containing 6B [Source:HGNC Symbol;Acc:27018]
NME2	-0.71	6.21	6.77e-05	0.00403043	NME2	NME/NM23 nucleoside diphosphate kinase 2 [Source:HGNC Symbol;Acc:7850]
BLCAP	-0.71	6.78	6.84e-05	0.00406417	BLCAP	bladder cancer associated protein [Source:HGNC Symbol;Acc:1055]
ATOX1	-0.72	4.34	6.89e-05	0.00408141	ATOX1	ATX1 antioxidant protein 1 homolog (yeast) [Source:HGNC Symbol;Acc:798]
HDDC3	-0.81	2.5	6.99e-05	0.00413089	HDDC3	HD domain containing 3 [Source:HGNC Symbol;Acc:30522]
TF	-0.83	4.19	7.04e-05	0.00414312	TF	transferrin [Source:HGNC Symbol;Acc:11740]
PLIN4	-0.84	3.15	7.05e-05	0.00414312	PLIN4	perilipin 4 [Source:HGNC Symbol;Acc:29393]
COL3A1	0.6	10.23	7.11e-05	0.00416758	COL3A1	collagen, type III, alpha 1 [Source:HGNC Symbol;Acc:2201]
COL3A1	0.6	10.23	7.11e-05	0.00416758	COL3A1	collagen, type III, alpha 1 [Source:HGNC Symbol;Acc:2201]
FAM166A	-0.78	3.9	7.28e-05	0.00423378	FAM166A	family with sequence similarity 166, member A [Source:HGNC Symbol;Acc:33818]
TLCD1	-0.77	3.51	7.3e-05	0.00423378	TLCD1	TLC domain containing 1 [Source:HGNC Symbol;Acc:25177]
CEACAM3	-2.73	-2.37	7.32e-05	0.00423378	CEACAM3	carcinoembryonic antigen-related cell adhesion molecule 3 [Source:HGNC Symbol;Acc:1815]
PNLDC1	-1.07	2.33	7.32e-05	0.00423378	PNLDC1	poly(A)-specific ribonuclease (PARN)-like domain containing 1 [Source:HGNC Symbol;Acc:21185]
SCG2	1.15	0.67	7.33e-05	0.00423378	SCG2	secretogranin II [Source:HGNC Symbol;Acc:10575]
KRTAP4-1	1.78	-1.26	7.35e-05	0.00423378	KRTAP4-1	keratin associated protein 4-1 [Source:HGNC Symbol;Acc:18907]
IFITM3	-0.66	6.09	7.35e-05	0.00423378	IFITM3	interferon induced transmembrane protein 3 [Source:HGNC Symbol;Acc:5414]
C17orf59	-0.84	2.01	7.39e-05	0.00424434	C17orf59	chromosome 17 open reading frame 59 [Source:HGNC Symbol;Acc:25939]
HORMAD1	0.84	2.64	7.41e-05	0.00424958	HORMAD1	HORMA domain containing 1 [Source:HGNC Symbol;Acc:25245]
DUSP2	-0.84	1.52	7.54e-05	0.00430093	DUSP2	dual specificity phosphatase 2 [Source:HGNC Symbol;Acc:3068]
MRPL23	-1.04	1.22	7.56e-05	0.00430093	MRPL23	mitochondrial ribosomal protein L23 [Source:HGNC Symbol;Acc:10322]
KCNE1	1.04	0.96	7.56e-05	0.00430093	KCNE1	potassium voltage-gated channel, Isk-related family, member 1 [Source:HGNC Symbol;Acc:6240]
KCNE1	1.04	0.96	7.56e-05	0.00430093	KCNE1	potassium voltage-gated channel, Isk-related family, member 1 [Source:HGNC Symbol;Acc:6240]
PCDH9	0.77	3.95	7.69e-05	0.00436337	PCDH9	protocadherin 9 [Source:HGNC Symbol;Acc:8661]
CHRNA3	1.11	0.86	7.72e-05	0.00437022	CHRNA3	cholinergic receptor, nicotinic, alpha 3 (neuronal) [Source:HGNC Symbol;Acc:1957]
TNK2	-0.76	3.06	8.02e-05	0.0045301	TNK2	tyrosine kinase, non-receptor, 2 [Source:HGNC Symbol;Acc:19297]
SNRNP70	-0.73	5.79	8.04e-05	0.0045301	SNRNP70	small nuclear ribonucleoprotein 70kDa (U1) [Source:HGNC Symbol;Acc:11150]
KRT71	-0.79	3.05	8.41e-05	0.00472552	KRT71	keratin 71 [Source:HGNC Symbol;Acc:28927]
DAZAP1	-0.72	3.87	8.43e-05	0.00472557	DAZAP1	DAZ associated protein 1 [Source:HGNC Symbol;Acc:2683]
OCIAD2	-0.71	3.26	8.53e-05	0.00476807	OCIAD2	OCIA domain containing 2 [Source:HGNC Symbol;Acc:28685]
MGP	-0.7	7.96	8.57e-05	0.00478399	MGP	matrix Gla protein [Source:HGNC Symbol;Acc:7060]
CCL27	-0.77	5.97	8.6e-05	0.00478479	CCL27	chemokine (C-C motif) ligand 27 [Source:HGNC Symbol;Acc:10626]
MRPL15	-0.7	4.07	8.65e-05	0.00479974	MRPL15	mitochondrial ribosomal protein L15 [Source:HGNC Symbol;Acc:14054]
CEBPB	-0.74	4.54	8.66e-05	0.00479974	CEBPB	CCAAT/enhancer binding protein (C/EBP), beta [Source:HGNC Symbol;Acc:1834]
DLK1	-1.53	-0.7	8.69e-05	0.00480323	DLK1	delta-like 1 homolog (Drosophila) [Source:HGNC Symbol;Acc:2907]
OBP2B	-1.34	-0.19	8.71e-05	0.00480323	OBP2B	odorant binding protein 2B [Source:HGNC Symbol;Acc:23381]
OBP2B	-1.34	-0.19	8.71e-05	0.00480323	OBP2B	odorant binding protein 2B [Source:HGNC Symbol;Acc:23381]
CFD	-0.65	6.19	8.92e-05	0.00489623	CFD	complement factor D (adipsin) [Source:HGNC Symbol;Acc:2771]
CFD	-0.65	6.19	8.92e-05	0.00489623	CFD	complement factor D (adipsin) [Source:HGNC Symbol;Acc:2771]
CSTB	-0.74	6.91	8.94e-05	0.00489623	CSTB	cystatin B (stefin B) [Source:HGNC Symbol;Acc:2482]
LOC100271831	-0.84	1.8	8.95e-05	0.00489623
EBP	-0.79	4.32	9.03e-05	0.00492369	EBP	emopamil binding protein (sterol isomerase) [Source:HGNC Symbol;Acc:3133]
NT5DC2	-0.74	3.45	9.04e-05	0.00492369	NT5DC2	5'-nucleotidase domain containing 2 [Source:HGNC Symbol;Acc:25717]
SLC35A2	-0.71	4.57	9.09e-05	0.00493998	SLC35A2	solute carrier family 35 (UDP-galactose transporter), member A2 [Source:HGNC Symbol;Acc:11022]
RIN1	-0.83	2.73	9.13e-05	0.00494799	RIN1	Ras and Rab interactor 1 [Source:HGNC Symbol;Acc:18749]
LFNG	-0.74	4.01	9.19e-05	0.0049697	LFNG	LFNG O-fucosylpeptide 3-beta-N-acetylglucosaminyltransferase [Source:HGNC Symbol;Acc:6560]
ALDH1L1	-1.02	1.25	9.31e-05	0.00502422	ALDH1L1	aldehyde dehydrogenase 1 family, member L1 [Source:HGNC Symbol;Acc:3978]
CCDC56	-0.75	4	9.42e-05	0.00507203
C16orf48	-0.89	1.69	9.46e-05	0.00507203	C16orf48	chromosome 16 open reading frame 48 [Source:HGNC Symbol;Acc:25246]
NDUFB2	-0.68	5.55	9.46e-05	0.00507203	NDUFB2	NADH dehydrogenase (ubiquinone) 1 beta subcomplex, 2, 8kDa [Source:HGNC Symbol;Acc:7697]
GALNT5	0.77	3.05	9.63e-05	0.00514667	GALNT5	UDP-N-acetyl-alpha-D-galactosamine:polypeptide N-acetylgalactosaminyltransferase 5 (GalNAc-T5) [Source:HGNC Symbol;Acc:4127]
AKR1C3	-0.68	4.53	9.65e-05	0.00514667	AKR1C3	aldo-keto reductase family 1, member C3 (3-alpha hydroxysteroid dehydrogenase, type II) [Source:HGNC Symbol;Acc:386]
AKR1C3	-0.68	4.53	9.65e-05	0.00514667	AKR1C3	aldo-keto reductase family 1, member C3 (3-alpha hydroxysteroid dehydrogenase, type II) [Source:HGNC Symbol;Acc:386]
TMEM54	-0.7	3.45	9.68e-05	0.00515446	TMEM54	transmembrane protein 54 [Source:HGNC Symbol;Acc:24143]
RPS20	-0.65	8.8	9.76e-05	0.00518141	RPS20	ribosomal protein S20 [Source:HGNC Symbol;Acc:10405]
YPEL3	-0.71	3.88	9.88e-05	0.00523293	YPEL3	yippee-like 3 (Drosophila) [Source:HGNC Symbol;Acc:18327]
PI16	0.66	7.18	9.9e-05	0.00523293	PI16	peptidase inhibitor 16 [Source:HGNC Symbol;Acc:21245]
WISP2	-0.73	6.17	9.97e-05	0.00525597	WISP2	WNT1 inducible signaling pathway protein 2 [Source:HGNC Symbol;Acc:12770]
NME3	-0.86	1.64	0.0001	0.00525948	NME3	NME/NM23 nucleoside diphosphate kinase 3 [Source:HGNC Symbol;Acc:7851]
GRWD1	-0.84	2.35	0.000100755	0.00528941	GRWD1	glutamate-rich WD repeat containing 1 [Source:HGNC Symbol;Acc:21270]
CHCHD8	-0.73	4.28	0.000102132	0.00534955	CHCHD8	coiled-coil-helix-coiled-coil-helix domain containing 8 [Source:HGNC Symbol;Acc:24604]
SNRPD2	-0.69	5.62	0.000103067	0.00538631	SNRPD2	small nuclear ribonucleoprotein D2 polypeptide 16.5kDa [Source:HGNC Symbol;Acc:11159]
TMEM219	-0.71	4.42	0.0001036	0.00540196	TMEM219	transmembrane protein 219 [Source:HGNC Symbol;Acc:25201]
CPSF3L	-0.71	3.61	0.000104234	0.00542275	CPSF3L	cleavage and polyadenylation specific factor 3-like [Source:HGNC Symbol;Acc:26052]
FIS1	-0.72	3.71	0.000105011	0.0054509	FIS1	fission 1 (mitochondrial outer membrane) homolog (S. cerevisiae) [Source:HGNC Symbol;Acc:21689]
EMR3	-1.28	-0.3	0.000105993	0.00548956	EMR3	egf-like module containing, mucin-like, hormone receptor-like 3 [Source:HGNC Symbol;Acc:23647]
OOEP	-2.21	-1.69	0.000109159	0.00564085	OOEP	oocyte expressed protein [Source:HGNC Symbol;Acc:21382]
RHBG	-0.82	2.35	0.000111928	0.00577106	RHBG	Rh family, B glycoprotein (gene/pseudogene) [Source:HGNC Symbol;Acc:14572]
LOC93622	-0.67	4.44	0.000114068	0.00585305
ELANE	-1.37	-0.05	0.000114269	0.00585305	ELANE	elastase, neutrophil expressed [Source:HGNC Symbol;Acc:3309]
ELANE	-1.37	-0.05	0.000114269	0.00585305	ELANE	elastase, neutrophil expressed [Source:HGNC Symbol;Acc:3309]
SNRPB	-0.75	4.06	0.000114492	0.00585305	SNRPB	small nuclear ribonucleoprotein polypeptides B and B1 [Source:HGNC Symbol;Acc:11153]
VEGFB	-0.68	5.32	0.000114572	0.00585305	VEGFB	vascular endothelial growth factor B [Source:HGNC Symbol;Acc:12681]
SCGB2A2	-0.62	7.53	0.000114785	0.00585305	SCGB2A2	secretoglobin, family 2A, member 2 [Source:HGNC Symbol;Acc:7050]
CDO1	0.75	3.05	0.000116897	0.00594758	CDO1	cysteine dioxygenase, type I [Source:HGNC Symbol;Acc:1795]
TEF	-0.66	5.37	0.000117173	0.0059485	TEF	thyrotrophic embryonic factor [Source:HGNC Symbol;Acc:11722]
UQCRC1	-0.66	4.65	0.000117553	0.00595474	UQCRC1	ubiquinol-cytochrome c reductase core protein I [Source:HGNC Symbol;Acc:12585]
TXNL4A	-0.71	4.22	0.00011833	0.00598097	TXNL4A	thioredoxin-like 4A [Source:HGNC Symbol;Acc:30551]
UBXN1	-0.67	4.55	0.000119477	0.00602243	UBXN1	UBX domain protein 1 [Source:HGNC Symbol;Acc:18402]
PWWP2B	-1	0.61	0.000119925	0.00602243	PWWP2B	PWWP domain containing 2B [Source:HGNC Symbol;Acc:25150]
FBXL15	-0.96	1	0.000120005	0.00602243	FBXL15	F-box and leucine-rich repeat protein 15 [Source:HGNC Symbol;Acc:28155]
MANF	-0.73	4.58	0.000120193	0.00602243	MANF	mesencephalic astrocyte-derived neurotrophic factor [Source:HGNC Symbol;Acc:15461]
MANF	-0.73	4.58	0.000120193	0.00602243	MANF	mesencephalic astrocyte-derived neurotrophic factor [Source:HGNC Symbol;Acc:15461]
ATP5G2	-0.67	4.77	0.000123993	0.00619937	ATP5G2	ATP synthase, H+ transporting, mitochondrial Fo complex, subunit C2 (subunit 9) [Source:HGNC Symbol;Acc:842]
SULT1A1	-1.04	0.77	0.000125446	0.00625475	SULT1A1	sulfotransferase family, cytosolic, 1A, phenol-preferring, member 1 [Source:HGNC Symbol;Acc:11453]
ECHDC3	-0.78	2.94	0.000125642	0.00625475	ECHDC3	enoyl CoA hydratase domain containing 3 [Source:HGNC Symbol;Acc:23489]
COMMD8	-0.72	2.87	0.000126163	0.00626718	COMMD8	COMM domain containing 8 [Source:HGNC Symbol;Acc:26036]
LOC121952	0.76	1.88	0.000127009	0.00629568
SOLH	-0.93	1.68	0.000128905	0.00637595	SOLH	small optic lobes homolog (Drosophila) [Source:HGNC Symbol;Acc:11182]
ARHGEF5	-0.69	5.26	0.000130289	0.00643066	ARHGEF5	Rho guanine nucleotide exchange factor (GEF) 5 [Source:HGNC Symbol;Acc:13209]
C20orf24	-0.68	5.02	0.000130744	0.00643937	C20orf24	chromosome 20 open reading frame 24 [Source:HGNC Symbol;Acc:15870]
LOC145820	0.88	1.82	0.000131495	0.00645969
SPRN	-1.07	0.61	0.00013187	0.00645969	SPRN	shadow of prion protein homolog (zebrafish) [Source:HGNC Symbol;Acc:16871]
LOC728392	-0.79	3.5	0.000131996	0.00645969
DVL1	-0.74	2.77	0.000132367	0.00646415	DVL1	dishevelled, dsh homolog 1 (Drosophila) [Source:HGNC Symbol;Acc:3084]
TCEB2	-0.69	4.21	0.000135461	0.00660127	TCEB2	transcription elongation factor B (SIII), polypeptide 2 (18kDa, elongin B) [Source:HGNC Symbol;Acc:11619]
SPAG7	-0.73	3.73	0.000135878	0.00660767	SPAG7	sperm associated antigen 7 [Source:HGNC Symbol;Acc:11216]
NCRNA00277	1.48	-0.56	0.000137684	0.00667212
C11orf49	-0.68	4.77	0.000137781	0.00667212	C11orf49	chromosome 11 open reading frame 49 [Source:HGNC Symbol;Acc:28720]
PEX16	-0.91	1.15	0.000139109	0.00672236	PEX16	peroxisomal biogenesis factor 16 [Source:HGNC Symbol;Acc:8857]
CYB5A	-0.73	5.99	0.000139568	0.00673046	CYB5A	cytochrome b5 type A (microsomal) [Source:HGNC Symbol;Acc:2570]
NDUFA13	-0.72	3.15	0.000140647	0.00676833	NDUFA13	NADH dehydrogenase (ubiquinone) 1 alpha subcomplex, 13 [Source:HGNC Symbol;Acc:17194]
FAM5B	1.05	0.19	0.00014143	0.00679185	FAM5B	family with sequence similarity 5, member B [Source:HGNC Symbol;Acc:13746]
RGS10	-0.74	3.88	0.00014193	0.00679291	RGS10	regulator of G-protein signaling 10 [Source:HGNC Symbol;Acc:9992]
RNASE7	-0.69	5.97	0.000142198	0.00679291	RNASE7	ribonuclease, RNase A family, 7 [Source:HGNC Symbol;Acc:19278]
LOC100233209	0.9	1.36	0.000142334	0.00679291
CCNO	-1.23	0.28	0.00014274	0.00679824	CCNO	cyclin O [Source:HGNC Symbol;Acc:18576]
C14orf4	-0.7	5.34	0.000144564	0.00685894
UBASH3A	1.09	0.38	0.000144608	0.00685894	UBASH3A	ubiquitin associated and SH3 domain containing A [Source:HGNC Symbol;Acc:12462]
LOC440600	1.14	0.18	0.000145308	0.00687801
GPRC5A	0.74	4.19	0.000145867	0.00689033	GPRC5A	G protein-coupled receptor, family C, group 5, member A [Source:HGNC Symbol;Acc:9836]
SULT1C4	1.23	-0.12	0.000151077	0.00712188	SULT1C4	sulfotransferase family, cytosolic, 1C, member 4 [Source:HGNC Symbol;Acc:11457]
PEG3-AS1	0.74	2.66	0.000152943	0.00719518
SLC25A29	-0.69	3.03	0.000154204	0.00723974	SLC25A29	solute carrier family 25 (mitochondrial carnitine/acylcarnitine carrier), member 29 [Source:HGNC Symbol;Acc:20116]
LOC402778	-0.89	1.29	0.000156069	0.00731243
POLR2L	-0.7	3.77	0.000157094	0.00733629	POLR2L	polymerase (RNA) II (DNA directed) polypeptide L, 7.6kDa [Source:HGNC Symbol;Acc:9199]
CCDC96	-1.08	0.63	0.000157531	0.00733629	CCDC96	coiled-coil domain containing 96 [Source:HGNC Symbol;Acc:26900]
TMSB15B	-1.01	0.63	0.000157531	0.00733629	TMSB15B	thymosin beta 15B [Source:HGNC Symbol;Acc:28612]
BACH2	0.69	5.9	0.000160877	0.00747705	BACH2	BTB and CNC homology 1, basic leucine zipper transcription factor 2 [Source:HGNC Symbol;Acc:14078]
RHOB	-0.72	6.77	0.00016128	0.0074795	RHOB	ras homolog family member B [Source:HGNC Symbol;Acc:668]
EGFL6	-0.96	0.91	0.000161577	0.0074795	EGFL6	EGF-like-domain, multiple 6 [Source:HGNC Symbol;Acc:3235]
LCE1F	-0.68	6.8	0.00016212	0.00748962	LCE1F	late cornified envelope 1F [Source:HGNC Symbol;Acc:29467]
CCDC129	0.73	4.13	0.000164243	0.00757254	CCDC129	coiled-coil domain containing 129 [Source:HGNC Symbol;Acc:27363]
C3orf78	-0.83	1.69	0.000166141	0.00764481	C3orf78	chromosome 3 open reading frame 78 [Source:HGNC Symbol;Acc:37257]
LOC100131801	-0.82	2.16	0.000168111	0.00772005
TMEM205	-0.72	3.34	0.000169157	0.00772773	TMEM205	transmembrane protein 205 [Source:HGNC Symbol;Acc:29631]
IFI27	-0.61	4.82	0.000169238	0.00772773	IFI27	interferon, alpha-inducible protein 27 [Source:HGNC Symbol;Acc:5397]
COQ4	-0.67	5.02	0.000169281	0.00772773	COQ4	coenzyme Q4 homolog (S. cerevisiae) [Source:HGNC Symbol;Acc:19693]
PRDX2	-0.68	6.07	0.0001707	0.00777713	PRDX2	peroxiredoxin 2 [Source:HGNC Symbol;Acc:9353]
CYTH4	-0.72	2.94	0.000171132	0.00778143	CYTH4	cytohesin 4 [Source:HGNC Symbol;Acc:9505]
LY6K	-0.83	2.04	0.000172534	0.00782981	LY6K	lymphocyte antigen 6 complex, locus K [Source:HGNC Symbol;Acc:24225]
LY6K	-0.83	2.04	0.000172534	0.00782981	LY6K	lymphocyte antigen 6 complex, locus K [Source:HGNC Symbol;Acc:24225]
TARBP2	-0.83	1.93	0.000173544	0.00786018	TARBP2	TAR (HIV-1) RNA binding protein 2 [Source:HGNC Symbol;Acc:11569]
JMJD4	-0.83	1.37	0.000174236	0.00786672	JMJD4	jumonji domain containing 4 [Source:HGNC Symbol;Acc:25724]
ASPRV1	-0.64	7.93	0.00017437	0.00786672	ASPRV1	aspartic peptidase, retroviral-like 1 [Source:HGNC Symbol;Acc:26321]
RPL39L	-1.21	0.31	0.000175467	0.00790079	RPL39L	ribosomal protein L39-like [Source:HGNC Symbol;Acc:17094]
SNRPD3	-0.68	5.11	0.00017601	0.00790985	SNRPD3	small nuclear ribonucleoprotein D3 polypeptide 18kDa [Source:HGNC Symbol;Acc:11160]
SCN2B	1.17	0.19	0.000177159	0.00794599	SCN2B	sodium channel, voltage-gated, type II, beta subunit [Source:HGNC Symbol;Acc:10589]
CTBP1	-0.67	4.73	0.000178571	0.00799381	CTBP1	C-terminal binding protein 1 [Source:HGNC Symbol;Acc:2494]
LSS	-0.66	5.43	0.000185486	0.00828731	LSS	lanosterol synthase (2,3-oxidosqualene-lanosterol cyclase) [Source:HGNC Symbol;Acc:6708]
INO80C	-0.72	3.08	0.000186729	0.00832674	INO80C	INO80 complex subunit C [Source:HGNC Symbol;Acc:26994]
DDT	-0.67	4.72	0.000187828	0.00834931	DDT	D-dopachrome tautomerase [Source:HGNC Symbol;Acc:2732]
NUDT16L1	-0.74	3.13	0.000187958	0.00834931	NUDT16L1	nudix (nucleoside diphosphate linked moiety X)-type motif 16-like 1 [Source:HGNC Symbol;Acc:28154]
GRIN3B	-0.88	1.46	0.000190146	0.00843031	GRIN3B	glutamate receptor, ionotropic, N-methyl-D-aspartate 3B [Source:HGNC Symbol;Acc:16768]
TUSC1	-0.74	3.19	0.000191767	0.00846016	TUSC1	tumor suppressor candidate 1 [Source:HGNC Symbol;Acc:31010]
NPEPL1	-0.69	3.43	0.000192053	0.00846016	NPEPL1	aminopeptidase-like 1 [Source:HGNC Symbol;Acc:16244]
RBX1	-0.65	5.94	0.000192387	0.00846016	RBX1	ring-box 1, E3 ubiquitin protein ligase [Source:HGNC Symbol;Acc:9928]
POLR2H	-0.68	4.79	0.000192445	0.00846016	POLR2H	polymerase (RNA) II (DNA directed) polypeptide H [Source:HGNC Symbol;Acc:9195]
EMILIN3	-0.72	4.24	0.000192651	0.00846016	EMILIN3	elastin microfibril interfacer 3 [Source:HGNC Symbol;Acc:16123]
TGIF2-C20ORF24	-0.67	5.02	0.000194141	0.00850942
C6orf1	-0.81	2.28	0.000195711	0.008562	C6orf1	chromosome 6 open reading frame 1 [Source:HGNC Symbol;Acc:1340]
GUK1	-0.73	4.86	0.000197052	0.00860434	GUK1	guanylate kinase 1 [Source:HGNC Symbol;Acc:4693]
PDZD7	-0.82	2	0.000197842	0.00862254	PDZD7	PDZ domain containing 7 [Source:HGNC Symbol;Acc:26257]
ORAI1	-0.69	3.98	0.000199106	0.0086589	ORAI1	ORAI calcium release-activated calcium modulator 1 [Source:HGNC Symbol;Acc:25896]
ORAI1	-0.69	3.98	0.000199106	0.0086589	ORAI1	ORAI calcium release-activated calcium modulator 1 [Source:HGNC Symbol;Acc:25896]
C6orf48	-0.7	5.99	0.000199426	0.0086589	C6orf48	chromosome 6 open reading frame 48 [Source:HGNC Symbol;Acc:19078]
C6orf48	-0.7	5.99	0.000199426	0.0086589	C6orf48	chromosome 6 open reading frame 48 [Source:HGNC Symbol;Acc:19078]
C6orf48	-0.7	5.99	0.000199426	0.0086589	C6orf48	chromosome 6 open reading frame 48 [Source:HGNC Symbol;Acc:19078]
C6orf48	-0.7	5.99	0.000199426	0.0086589	C6orf48	chromosome 6 open reading frame 48 [Source:HGNC Symbol;Acc:19078]
C6orf48	-0.7	5.99	0.000199426	0.0086589	C6orf48	chromosome 6 open reading frame 48 [Source:HGNC Symbol;Acc:19078]
FLJ45244	-0.87	1.72	0.00020041	0.00868529
C10orf81	0.94	1.85	0.000201643	0.00869643
PSMB9	-0.71	4.4	0.000201783	0.00869643	PSMB9	proteasome (prosome, macropain) subunit, beta type, 9 (large multifunctional peptidase 2) [Source:HGNC Symbol;Acc:9546]
PSMB9	-0.71	4.4	0.000201783	0.00869643	PSMB9	proteasome (prosome, macropain) subunit, beta type, 9 (large multifunctional peptidase 2) [Source:HGNC Symbol;Acc:9546]
PSMB9	-0.71	4.4	0.000201783	0.00869643	PSMB9	proteasome (prosome, macropain) subunit, beta type, 9 (large multifunctional peptidase 2) [Source:HGNC Symbol;Acc:9546]
PSMB9	-0.71	4.4	0.000201783	0.00869643	PSMB9	proteasome (prosome, macropain) subunit, beta type, 9 (large multifunctional peptidase 2) [Source:HGNC Symbol;Acc:9546]
PSMB9	-0.71	4.4	0.000201783	0.00869643	PSMB9	proteasome (prosome, macropain) subunit, beta type, 9 (large multifunctional peptidase 2) [Source:HGNC Symbol;Acc:9546]
PSMB9	-0.71	4.4	0.000201783	0.00869643	PSMB9	proteasome (prosome, macropain) subunit, beta type, 9 (large multifunctional peptidase 2) [Source:HGNC Symbol;Acc:9546]
PSMB9	-0.71	4.4	0.000201783	0.00869643	PSMB9	proteasome (prosome, macropain) subunit, beta type, 9 (large multifunctional peptidase 2) [Source:HGNC Symbol;Acc:9546]
PSMB9	-0.71	4.4	0.000201783	0.00869643	PSMB9	proteasome (prosome, macropain) subunit, beta type, 9 (large multifunctional peptidase 2) [Source:HGNC Symbol;Acc:9546]
PLA2G2F	-0.91	1.59	0.000201796	0.00869643	PLA2G2F	phospholipase A2, group IIF [Source:HGNC Symbol;Acc:30040]
CHCHD1	-0.69	3.73	0.000202531	0.00871185	CHCHD1	coiled-coil-helix-coiled-coil-helix domain containing 1 [Source:HGNC Symbol;Acc:23518]
GRAMD4	-0.66	3.78	0.000203369	0.00873156	GRAMD4	GRAM domain containing 4 [Source:HGNC Symbol;Acc:29113]
CIDEA	-0.92	2.11	0.000203745	0.00873156	CIDEA	cell death-inducing DFFA-like effector a [Source:HGNC Symbol;Acc:1976]
HSD17B8	-0.72	3.29	0.000206566	0.00883603	HSD17B8	hydroxysteroid (17-beta) dehydrogenase 8 [Source:HGNC Symbol;Acc:3554]
HSD17B8	-0.72	3.29	0.000206566	0.00883603	HSD17B8	hydroxysteroid (17-beta) dehydrogenase 8 [Source:HGNC Symbol;Acc:3554]
HSD17B8	-0.72	3.29	0.000206566	0.00883603	HSD17B8	hydroxysteroid (17-beta) dehydrogenase 8 [Source:HGNC Symbol;Acc:3554]
HSD17B8	-0.72	3.29	0.000206566	0.00883603	HSD17B8	hydroxysteroid (17-beta) dehydrogenase 8 [Source:HGNC Symbol;Acc:3554]
HSD17B8	-0.72	3.29	0.000206566	0.00883603	HSD17B8	hydroxysteroid (17-beta) dehydrogenase 8 [Source:HGNC Symbol;Acc:3554]
HSD17B8	-0.72	3.29	0.000206566	0.00883603	HSD17B8	hydroxysteroid (17-beta) dehydrogenase 8 [Source:HGNC Symbol;Acc:3554]
FAM100B	-0.72	3.9	0.000207509	0.00885708	FAM100B	family with sequence similarity 100, member B [Source:HGNC Symbol;Acc:28438]
RPL27	-0.64	8.32	0.000207825	0.00885708	RPL27	ribosomal protein L27 [Source:HGNC Symbol;Acc:10328]
LZTS2	-0.67	4.03	0.000208353	0.00886325	LZTS2	leucine zipper, putative tumor suppressor 2 [Source:HGNC Symbol;Acc:29381]
CCL15	-1.76	-1.38	0.000209102	0.00886859	CCL15	chemokine (C-C motif) ligand 15 [Source:HGNC Symbol;Acc:10613]
APRT	-0.68	4.17	0.000209246	0.00886859	APRT	adenine phosphoribosyltransferase [Source:HGNC Symbol;Acc:626]
EIF4A3	-0.63	4.93	0.000209715	0.00887217	EIF4A3	eukaryotic translation initiation factor 4A3 [Source:HGNC Symbol;Acc:18683]
TM7SF2	-0.77	4.28	0.00021049	0.00888867	TM7SF2	transmembrane 7 superfamily member 2 [Source:HGNC Symbol;Acc:11863]
HGD	-1.07	1.72	0.000211501	0.00891507	HGD	homogentisate 1,2-dioxygenase [Source:HGNC Symbol;Acc:4892]
ACTC1	0.61	3.42	0.000217046	0.00913213	ACTC1	actin, alpha, cardiac muscle 1 [Source:HGNC Symbol;Acc:143]
ARPC1B	-0.64	4.73	0.000219036	0.00918194	ARPC1B	actin related protein 2/3 complex, subunit 1B, 41kDa [Source:HGNC Symbol;Acc:704]
PEG3	0.65	5.44	0.000219059	0.00918194	PEG3	paternally expressed 3 [Source:HGNC Symbol;Acc:8826]
CHCHD5	-0.85	1.81	0.000219615	0.00918194	CHCHD5	coiled-coil-helix-coiled-coil-helix domain containing 5 [Source:HGNC Symbol;Acc:17840]
DEGS2	-0.8	2.99	0.00021982	0.00918194	DEGS2	delta(4)-desaturase, sphingolipid 2 [Source:HGNC Symbol;Acc:20113]
TNFSF14	0.84	1.81	0.000220301	0.00918544	TNFSF14	tumor necrosis factor (ligand) superfamily, member 14 [Source:HGNC Symbol;Acc:11930]
WDR17	0.76	2.84	0.000221963	0.00923807	WDR17	WD repeat domain 17 [Source:HGNC Symbol;Acc:16661]
CNIH4	-0.74	3.63	0.00022283	0.00925747	CNIH4	cornichon homolog 4 (Drosophila) [Source:HGNC Symbol;Acc:25013]
TSTA3	-0.71	2.73	0.000226696	0.00940117	TSTA3	tissue specific transplantation antigen P35B [Source:HGNC Symbol;Acc:12390]
NEDD8	-0.66	5.72	0.000227807	0.00943031	NEDD8	neural precursor cell expressed, developmentally down-regulated 8 [Source:HGNC Symbol;Acc:7732]
HCRT	2.62	-2.28	0.000228933	0.00944954	HCRT	hypocretin (orexin) neuropeptide precursor [Source:HGNC Symbol;Acc:4847]
TST	-0.74	3.5	0.00022909	0.00944954	TST	thiosulfate sulfurtransferase (rhodanese) [Source:HGNC Symbol;Acc:12388]
SPRR2B	-0.82	1.41	0.000230814	0.0095037	SPRR2B	small proline-rich protein 2B [Source:HGNC Symbol;Acc:11262]
PIGR	1	0.72	0.000231296	0.00950657	PIGR	polymeric immunoglobulin receptor [Source:HGNC Symbol;Acc:8968]
GPR172A	-0.77	1.86	0.000234601	0.0096253
KRTCAP2	-0.67	4.62	0.00023526	0.00963522	KRTCAP2	keratinocyte associated protein 2 [Source:HGNC Symbol;Acc:28942]
MFSD3	-0.97	0.85	0.000238711	0.00975928	MFSD3	major facilitator superfamily domain containing 3 [Source:HGNC Symbol;Acc:25157]
ARAP1	-0.72	3.66	0.000239974	0.00979357	ARAP1	ArfGAP with RhoGAP domain, ankyrin repeat and PH domain 1 [Source:HGNC Symbol;Acc:16925]
POP5	-0.7	4.12	0.000240516	0.00979837	POP5	processing of precursor 5, ribonuclease P/MRP subunit (S. cerevisiae) [Source:HGNC Symbol;Acc:17689]
WDR66	-0.83	2.99	0.00024487	0.00995821	WDR66	WD repeat domain 66 [Source:HGNC Symbol;Acc:28506]
TAF1C	-0.67	4.26	0.000245903	0.00996649	TAF1C	TATA box binding protein (TBP)-associated factor, RNA polymerase I, C, 110kDa [Source:HGNC Symbol;Acc:11534]
ADAMTS3	0.75	2.61	0.000246068	0.00996649	ADAMTS3	ADAM metallopeptidase with thrombospondin type 1 motif, 3 [Source:HGNC Symbol;Acc:219]
MMP3	-1.36	-0.22	0.000246368	0.00996649	MMP3	matrix metallopeptidase 3 (stromelysin 1, progelatinase) [Source:HGNC Symbol;Acc:7173]
MMP3	-1.36	-0.22	0.000246368	0.00996649	MMP3	matrix metallopeptidase 3 (stromelysin 1, progelatinase) [Source:HGNC Symbol;Acc:7173]
PUSL1	-0.81	2.24	0.000248884	0.0100331	PUSL1	pseudouridylate synthase-like 1 [Source:HGNC Symbol;Acc:26914]
CLDN5	-0.71	2.24	0.000248884	0.0100331	CLDN5	claudin 5 [Source:HGNC Symbol;Acc:2047]
C11orf35	-1.44	-0.79	0.000249632	0.0100457	C11orf35	chromosome 11 open reading frame 35 [Source:HGNC Symbol;Acc:28561]
PLA2G3	-0.77	2.93	0.000251979	0.0101226	PLA2G3	phospholipase A2, group III [Source:HGNC Symbol;Acc:17934]
COL9A3	-0.71	2.28	0.000252582	0.0101291	COL9A3	collagen, type IX, alpha 3 [Source:HGNC Symbol;Acc:2219]
CCDC28A	-0.65	3.82	0.00025336	0.0101427	CCDC28A	coiled-coil domain containing 28A [Source:HGNC Symbol;Acc:21098]
MT1L	-1.9	-1.57	0.000254374	0.0101508	MT1L	metallothionein 1L (gene/pseudogene) [Source:HGNC Symbol;Acc:7404]
C17orf106	-0.85	1.45	0.000254441	0.0101508
NDUFB10	-0.63	4.67	0.000257241	0.0102449	NDUFB10	NADH dehydrogenase (ubiquinone) 1 beta subcomplex, 10, 22kDa [Source:HGNC Symbol;Acc:7696]
NHEG1	0.91	0.92	0.000260305	0.0103411
AES	-0.64	5.35	0.000260831	0.0103411	AES	amino-terminal enhancer of split [Source:HGNC Symbol;Acc:307]
COMMD3	-0.63	5.02	0.000261002	0.0103411	COMMD3	COMM domain containing 3 [Source:HGNC Symbol;Acc:23332]
SSNA1	-0.74	2.41	0.000261955	0.0103611	SSNA1	Sjogren syndrome nuclear autoantigen 1 [Source:HGNC Symbol;Acc:11321]
LOC641746	-1.94	-1.7	0.0002661	0.0105071
RAB20	-0.99	0.39	0.000267079	0.0105086	RAB20	RAB20, member RAS oncogene family [Source:HGNC Symbol;Acc:18260]
GSTP1	-0.64	6.43	0.000267423	0.0105086	GSTP1	glutathione S-transferase pi 1 [Source:HGNC Symbol;Acc:4638]
ATP8A2	0.98	0.5	0.000267502	0.0105086	ATP8A2	ATPase, aminophospholipid transporter, class I, type 8A, member 2 [Source:HGNC Symbol;Acc:13533]
LBP	-2.46	-2.21	0.000269496	0.0105689	LBP	lipopolysaccharide binding protein [Source:HGNC Symbol;Acc:6517]
GPC1	-0.72	4.94	0.000270208	0.0105758	GPC1	glypican 1 [Source:HGNC Symbol;Acc:4449]
CTSF	-0.65	4.23	0.000270588	0.0105758	CTSF	cathepsin F [Source:HGNC Symbol;Acc:2531]
LCE1E	-0.7	4.35	0.000272626	0.0106375	LCE1E	late cornified envelope 1E [Source:HGNC Symbol;Acc:29466]
FILIP1	0.69	4.17	0.000274138	0.0106784	FILIP1	filamin A interacting protein 1 [Source:HGNC Symbol;Acc:21015]
CORO6	-0.79	2.41	0.000275118	0.0106982	CORO6	coronin 6 [Source:HGNC Symbol;Acc:21356]
DGCR2	-0.65	5.17	0.000275571	0.0106982	DGCR2	DiGeorge syndrome critical region gene 2 [Source:HGNC Symbol;Acc:2845]
CTU2	-1.29	-0.47	0.00028024	0.0108612	CTU2	cytosolic thiouridylase subunit 2 homolog (S. pombe) [Source:HGNC Symbol;Acc:28005]
MAP1LC3A	-0.9	0.82	0.000280819	0.0108654	MAP1LC3A	microtubule-associated protein 1 light chain 3 alpha [Source:HGNC Symbol;Acc:6838]
TREX1	-0.71	3.42	0.000282069	0.0108955	TREX1	three prime repair exonuclease 1 [Source:HGNC Symbol;Acc:12269]
LMOD3	0.91	1.33	0.000284241	0.0109611	LMOD3	leiomodin 3 (fetal) [Source:HGNC Symbol;Acc:6649]
ALDH16A1	-0.72	2.41	0.000285518	0.010992	ALDH16A1	aldehyde dehydrogenase 16 family, member A1 [Source:HGNC Symbol;Acc:28114]
NDUFA1	-0.64	5.38	0.000286873	0.0110258	NDUFA1	NADH dehydrogenase (ubiquinone) 1 alpha subcomplex, 1, 7.5kDa [Source:HGNC Symbol;Acc:7683]
SYT8	-0.88	1.98	0.000293433	0.0112591	SYT8	synaptotagmin VIII [Source:HGNC Symbol;Acc:19264]
FAM69B	-0.72	2.6	0.000297698	0.0114039	FAM69B	family with sequence similarity 69, member B [Source:HGNC Symbol;Acc:28290]
TMEM91	-0.8	3.6	0.000299048	0.0114366	TMEM91	transmembrane protein 91 [Source:HGNC Symbol;Acc:32393]
SGSM3	-0.71	2.99	0.000300545	0.0114748	SGSM3	small G protein signaling modulator 3 [Source:HGNC Symbol;Acc:25228]
COL1A2	0.57	10.94	0.000303101	0.0115534	COL1A2	collagen, type I, alpha 2 [Source:HGNC Symbol;Acc:2198]
COL1A2	0.57	10.94	0.000303101	0.0115534	COL1A2	collagen, type I, alpha 2 [Source:HGNC Symbol;Acc:2198]
RPL35	-0.62	6.58	0.000304713	0.0115957	RPL35	ribosomal protein L35 [Source:HGNC Symbol;Acc:10344]
PRSS3	-0.74	3.67	0.000306585	0.0116477	PRSS3	protease, serine, 3 [Source:HGNC Symbol;Acc:9486]
NME5	1.06	0.31	0.000309909	0.0117547	NME5	NME/NM23 family member 5 [Source:HGNC Symbol;Acc:7853]
ALMS1P	1.65	-1.28	0.000311686	0.0118027	ALMS1P	Alstrom syndrome 1 pseudogene [Source:HGNC Symbol;Acc:29586]
FGR	-0.64	3.04	0.000315455	0.0119258	FGR	Gardner-Rasheed feline sarcoma viral (v-fgr) oncogene homolog [Source:HGNC Symbol;Acc:3697]
C11orf96	-0.82	1.33	0.00031868	0.0120279	C11orf96	chromosome 11 open reading frame 96 [Source:HGNC Symbol;Acc:38675]
PAM16	-0.78	2.36	0.00031952	0.0120279	PAM16	presequence translocase-associated motor 16 homolog (S. cerevisiae) [Source:HGNC Symbol;Acc:29679]
VASN	-0.72	2.92	0.000320207	0.0120279	VASN	vasorin [Source:HGNC Symbol;Acc:18517]
PPARGC1A	0.7	6.74	0.000320238	0.0120279	PPARGC1A	peroxisome proliferator-activated receptor gamma, coactivator 1 alpha [Source:HGNC Symbol;Acc:9237]
NR1H3	-0.71	3.13	0.000321232	0.0120457	NR1H3	nuclear receptor subfamily 1, group H, member 3 [Source:HGNC Symbol;Acc:7966]
TIMM8B	-0.68	4.6	0.00032419	0.0121369	TIMM8B	translocase of inner mitochondrial membrane 8 homolog B (yeast) [Source:HGNC Symbol;Acc:11818]
C6	0.82	2.98	0.000326449	0.0121959	C6	complement component 6 [Source:HGNC Symbol;Acc:1339]
C6	0.82	2.98	0.000326449	0.0121959	C6	complement component 6 [Source:HGNC Symbol;Acc:1339]
CKLF	-0.7	3.44	0.000326821	0.0121959	CKLF	chemokine-like factor [Source:HGNC Symbol;Acc:13253]
PPP1R12C	-0.69	3.68	0.000327871	0.0122032	PPP1R12C	protein phosphatase 1, regulatory subunit 12C [Source:HGNC Symbol;Acc:14947]
TRABD	-0.75	2.04	0.000328075	0.0122032	TRABD	TraB domain containing [Source:HGNC Symbol;Acc:28805]
GALR1	1.35	-0.92	0.000330155	0.0122609	GALR1	galanin receptor 1 [Source:HGNC Symbol;Acc:4132]
PXDNL	0.87	1.15	0.000334559	0.0124045	PXDNL	peroxidasin homolog (Drosophila)-like [Source:HGNC Symbol;Acc:26359]
EIF4EBP1	-0.86	1.22	0.000339049	0.0125508	EIF4EBP1	eukaryotic translation initiation factor 4E binding protein 1 [Source:HGNC Symbol;Acc:3288]
UQCRQ	-0.66	5.29	0.000341933	0.0126373	UQCRQ	ubiquinol-cytochrome c reductase, complex III subunit VII, 9.5kDa [Source:HGNC Symbol;Acc:29594]
PMM1	-0.73	3.23	0.000346653	0.0127913	PMM1	phosphomannomutase 1 [Source:HGNC Symbol;Acc:9114]
TCIRG1	-0.65	3.13	0.000349297	0.0128683	TCIRG1	T-cell, immune regulator 1, ATPase, H+ transporting, lysosomal V0 subunit A3 [Source:HGNC Symbol;Acc:11647]
TCIRG1	-0.65	3.13	0.000349297	0.0128683	TCIRG1	T-cell, immune regulator 1, ATPase, H+ transporting, lysosomal V0 subunit A3 [Source:HGNC Symbol;Acc:11647]
PKP3	-0.64	4.37	0.000350891	0.0128934	PKP3	plakophilin 3 [Source:HGNC Symbol;Acc:9025]
IGFL2	-0.71	4.16	0.000351095	0.0128934	IGFL2	IGF-like family member 2 [Source:HGNC Symbol;Acc:32929]
TTC38	-0.74	3.15	0.00035676	0.0130806	TTC38	tetratricopeptide repeat domain 38 [Source:HGNC Symbol;Acc:26082]
GLTPD1	-1.02	0.19	0.000357424	0.0130842	GLTPD1	glycolipid transfer protein domain containing 1 [Source:HGNC Symbol;Acc:28116]
BOP1	-0.94	0.28	0.000358203	0.013092	BOP1	block of proliferation 1 [Source:HGNC Symbol;Acc:15519]
BOP1	-0.94	0.28	0.000358203	0.013092	BOP1	block of proliferation 1 [Source:HGNC Symbol;Acc:15519]
CDC34	-0.8	1.5	0.000361429	0.013189	CDC34	cell division cycle 34 homolog (S. cerevisiae) [Source:HGNC Symbol;Acc:1734]
METTL7A	-0.64	5.95	0.000367427	0.0133867	METTL7A	methyltransferase like 7A [Source:HGNC Symbol;Acc:24550]
DUSP22	-0.66	4.61	0.0003693	0.0134338	DUSP22	dual specificity phosphatase 22 [Source:HGNC Symbol;Acc:16077]
UNKL	-0.63	4.37	0.00037503	0.0136208	UNKL	unkempt homolog (Drosophila)-like [Source:HGNC Symbol;Acc:14184]
MYOT	0.91	1.16	0.000376921	0.013668	MYOT	myotilin [Source:HGNC Symbol;Acc:12399]
MYOT	0.91	1.16	0.000376921	0.013668	MYOT	myotilin [Source:HGNC Symbol;Acc:12399]
FGF9	0.66	1.88	0.000377523	0.0136684	FGF9	fibroblast growth factor 9 (glia-activating factor) [Source:HGNC Symbol;Acc:3687]
POLRMT	-0.79	1.57	0.000380923	0.0137699	POLRMT	polymerase (RNA) mitochondrial (DNA directed) [Source:HGNC Symbol;Acc:9200]
WDR8	-0.75	2.39	0.00038508	0.0138693
C1orf63	-0.63	5.05	0.00038532	0.0138693	C1orf63	chromosome 1 open reading frame 63 [Source:HGNC Symbol;Acc:25234]
PSORS1C2	-0.73	3.75	0.000385476	0.0138693	PSORS1C2	psoriasis susceptibility 1 candidate 2 [Source:HGNC Symbol;Acc:17199]
PSORS1C2	-0.73	3.75	0.000385476	0.0138693	PSORS1C2	psoriasis susceptibility 1 candidate 2 [Source:HGNC Symbol;Acc:17199]
PSORS1C2	-0.73	3.75	0.000385476	0.0138693	PSORS1C2	psoriasis susceptibility 1 candidate 2 [Source:HGNC Symbol;Acc:17199]
PSORS1C2	-0.73	3.75	0.000385476	0.0138693	PSORS1C2	psoriasis susceptibility 1 candidate 2 [Source:HGNC Symbol;Acc:17199]
PSORS1C2	-0.73	3.75	0.000385476	0.0138693	PSORS1C2	psoriasis susceptibility 1 candidate 2 [Source:HGNC Symbol;Acc:17199]
PSORS1C2	-0.73	3.75	0.000385476	0.0138693	PSORS1C2	psoriasis susceptibility 1 candidate 2 [Source:HGNC Symbol;Acc:17199]
ARHGAP40	-0.64	4.25	0.000386736	0.013893	ARHGAP40	Rho GTPase activating protein 40 [Source:HGNC Symbol;Acc:16226]
GAMT	-1.02	0.47	0.000387574	0.0138935	GAMT	guanidinoacetate N-methyltransferase [Source:HGNC Symbol;Acc:4136]
DNAH6	0.73	2.63	0.000387953	0.0138935	DNAH6	dynein, axonemal, heavy chain 6 [Source:HGNC Symbol;Acc:2951]
PITX1	-2.02	-1.64	0.00038931	0.0139205	PITX1	paired-like homeodomain 1 [Source:HGNC Symbol;Acc:9004]
OR2H2	-3.6	-3	0.000392936	0.0140285	OR2H2	olfactory receptor, family 2, subfamily H, member 2 [Source:HGNC Symbol;Acc:8253]
OR2H2	-3.6	-3	0.000392936	0.0140285	OR2H2	olfactory receptor, family 2, subfamily H, member 2 [Source:HGNC Symbol;Acc:8253]
OR2H2	-3.6	-3	0.000392936	0.0140285	OR2H2	olfactory receptor, family 2, subfamily H, member 2 [Source:HGNC Symbol;Acc:8253]
OR2H2	-3.6	-3	0.000392936	0.0140285	OR2H2	olfactory receptor, family 2, subfamily H, member 2 [Source:HGNC Symbol;Acc:8253]
OR2H2	-3.6	-3	0.000392936	0.0140285	OR2H2	olfactory receptor, family 2, subfamily H, member 2 [Source:HGNC Symbol;Acc:8253]
OR2H2	-3.6	-3	0.000392936	0.0140285	OR2H2	olfactory receptor, family 2, subfamily H, member 2 [Source:HGNC Symbol;Acc:8253]
OR2H2	-3.6	-3	0.000392936	0.0140285	OR2H2	olfactory receptor, family 2, subfamily H, member 2 [Source:HGNC Symbol;Acc:8253]
HCLS1	-0.66	4.26	0.000393888	0.01403	HCLS1	hematopoietic cell-specific Lyn substrate 1 [Source:HGNC Symbol;Acc:4844]
KRT27	-0.81	2.03	0.000394194	0.01403	KRT27	keratin 27 [Source:HGNC Symbol;Acc:30841]
EEF1D	-0.65	5.55	0.000397195	0.0141151	EEF1D	eukaryotic translation elongation factor 1 delta (guanine nucleotide exchange protein) [Source:HGNC Symbol;Acc:3211]
SCN5A	0.81	1.33	0.000401543	0.0142477	SCN5A	sodium channel, voltage-gated, type V, alpha subunit [Source:HGNC Symbol;Acc:10593]
SCN5A	0.81	1.33	0.000401543	0.0142477	SCN5A	sodium channel, voltage-gated, type V, alpha subunit [Source:HGNC Symbol;Acc:10593]
RFXANK	-0.72	2.78	0.000403757	0.0142827	RFXANK	regulatory factor X-associated ankyrin-containing protein [Source:HGNC Symbol;Acc:9987]
RFXANK	-0.72	2.78	0.000403757	0.0142827	RFXANK	regulatory factor X-associated ankyrin-containing protein [Source:HGNC Symbol;Acc:9987]
LOC643008	-0.73	2.94	0.0004041	0.0142827
EBPL	-0.62	3.86	0.000404952	0.0142827	EBPL	emopamil binding protein-like [Source:HGNC Symbol;Acc:18061]
BRMS1	-0.68	2.68	0.000405003	0.0142827	BRMS1	breast cancer metastasis suppressor 1 [Source:HGNC Symbol;Acc:17262]
TMPRSS4	0.71	2.1	0.000407515	0.0143494	TMPRSS4	transmembrane protease, serine 4 [Source:HGNC Symbol;Acc:11878]
RNPS1	-0.63	4.57	0.000413704	0.0145451	RNPS1	RNA binding protein S1, serine-rich domain [Source:HGNC Symbol;Acc:10080]
PSMC5	-0.62	6.49	0.000417224	0.0146466	PSMC5	proteasome (prosome, macropain) 26S subunit, ATPase, 5 [Source:HGNC Symbol;Acc:9552]
KLK11	-0.61	6.4	0.000418846	0.0146812	KLK11	kallikrein-related peptidase 11 [Source:HGNC Symbol;Acc:6359]
OAZ1	-0.63	7.04	0.000422928	0.0148018	OAZ1	ornithine decarboxylase antizyme 1 [Source:HGNC Symbol;Acc:8095]
ABCC8	1.14	0.15	0.000434284	0.0151763	ABCC8	ATP-binding cassette, sub-family C (CFTR/MRP), member 8 [Source:HGNC Symbol;Acc:59]
LIN7B	-0.77	1.94	0.000437163	0.0152538	LIN7B	lin-7 homolog B (C. elegans) [Source:HGNC Symbol;Acc:17788]
ASPSCR1	-1	0.66	0.000439433	0.0153093	ASPSCR1	alveolar soft part sarcoma chromosome region, candidate 1 [Source:HGNC Symbol;Acc:13825]
CXCL17	1.24	-0.39	0.000440431	0.0153093	CXCL17	chemokine (C-X-C motif) ligand 17 [Source:HGNC Symbol;Acc:19232]
NAGLU	-0.63	2.97	0.000440753	0.0153093	NAGLU	N-acetylglucosaminidase, alpha [Source:HGNC Symbol;Acc:7632]
CD180	-0.65	2.1	0.000441405	0.0153093	CD180	CD180 molecule [Source:HGNC Symbol;Acc:6726]
OTUB1	-0.63	4.31	0.000443377	0.0153356	OTUB1	OTU domain, ubiquitin aldehyde binding 1 [Source:HGNC Symbol;Acc:23077]
DMAP1	-0.65	3.26	0.000443684	0.0153356	DMAP1	DNA methyltransferase 1 associated protein 1 [Source:HGNC Symbol;Acc:18291]
STAP1	1.58	-1.23	0.000444155	0.0153356	STAP1	signal transducing adaptor family member 1 [Source:HGNC Symbol;Acc:24133]
BTN1A1	0.99	0.29	0.000444985	0.0153414	BTN1A1	butyrophilin, subfamily 1, member A1 [Source:HGNC Symbol;Acc:1135]
SNX15	-0.64	3.18	0.000451025	0.0155118	SNX15	sorting nexin 15 [Source:HGNC Symbol;Acc:14978]
ERP27	0.71	2.88	0.00045127	0.0155118	ERP27	endoplasmic reticulum protein 27 [Source:HGNC Symbol;Acc:26495]
DUSP23	-0.68	3.64	0.000452124	0.015518	DUSP23	dual specificity phosphatase 23 [Source:HGNC Symbol;Acc:21480]
OLIG3	-1.9	-1.42	0.000455319	0.0156045	OLIG3	oligodendrocyte transcription factor 3 [Source:HGNC Symbol;Acc:18003]
GALNS	-0.7	2.95	0.000456769	0.015631	GALNS	galactosamine (N-acetyl)-6-sulfate sulfatase [Source:HGNC Symbol;Acc:4122]
ENDOG	-0.81	1.7	0.000458802	0.015668	ENDOG	endonuclease G [Source:HGNC Symbol;Acc:3346]
MRPS17	-0.75	2.35	0.000459207	0.015668	MRPS17	mitochondrial ribosomal protein S17 [Source:HGNC Symbol;Acc:14047]
ATG4D	-0.64	3.34	0.00046357	0.0157935	ATG4D	autophagy related 4D, cysteine peptidase [Source:HGNC Symbol;Acc:20789]
CDK5RAP3	-0.62	5.81	0.000465147	0.0158123	CDK5RAP3	CDK5 regulatory subunit associated protein 3 [Source:HGNC Symbol;Acc:18673]
PMP2	0.75	2.47	0.000465491	0.0158123	PMP2	peripheral myelin protein 2 [Source:HGNC Symbol;Acc:9117]
EPHA6	0.76	1.09	0.000469378	0.015921	EPHA6	EPH receptor A6 [Source:HGNC Symbol;Acc:19296]
KRT85	-0.96	0.93	0.000474779	0.0160633	KRT85	keratin 85 [Source:HGNC Symbol;Acc:6462]
NT5C	-0.84	1.77	0.000474965	0.0160633	NT5C	5', 3'-nucleotidase, cytosolic [Source:HGNC Symbol;Acc:17144]
DOK2	-0.85	1.05	0.000480545	0.0162282	DOK2	docking protein 2, 56kDa [Source:HGNC Symbol;Acc:2991]
RORB	0.79	2.62	0.000484822	0.0163036	RORB	RAR-related orphan receptor B [Source:HGNC Symbol;Acc:10259]
RNF126	-0.7	2.36	0.000484835	0.0163036	RNF126	ring finger protein 126 [Source:HGNC Symbol;Acc:21151]
HMGCL	-0.72	3.2	0.000485071	0.0163036	HMGCL	3-hydroxymethyl-3-methylglutaryl-CoA lyase [Source:HGNC Symbol;Acc:5005]
IGFBP6	-0.67	4.53	0.000485964	0.0163036	IGFBP6	insulin-like growth factor binding protein 6 [Source:HGNC Symbol;Acc:5475]
PAQR4	-0.84	1.78	0.000486306	0.0163036	PAQR4	progestin and adipoQ receptor family member IV [Source:HGNC Symbol;Acc:26386]
LOC284454	-0.6	4.2	0.00049143	0.0164515
LCE2C	-0.68	6.58	0.000493431	0.0164946	LCE2C	late cornified envelope 2C [Source:HGNC Symbol;Acc:29460]
SLC9A4	0.78	2.02	0.000495584	0.0165301	SLC9A4	solute carrier family 9, subfamily A (NHE4, cation proton antiporter 4), member 4 [Source:HGNC Symbol;Acc:11077]
KIAA1274	-0.67	2.6	0.000495925	0.0165301
SNHG5	-0.63	5.44	0.000499118	0.0166011	SNHG5	small nucleolar RNA host gene 5 (non-protein coding) [Source:HGNC Symbol;Acc:21026]
CD9	-0.61	8.22	0.000500163	0.0166011	CD9	CD9 molecule [Source:HGNC Symbol;Acc:1709]
GUCY2D	-1.65	-1.48	0.000500211	0.0166011	GUCY2D	guanylate cyclase 2D, membrane (retina-specific) [Source:HGNC Symbol;Acc:4689]
MTCH1	-0.61	7.07	0.000501387	0.0166163	MTCH1	mitochondrial carrier 1 [Source:HGNC Symbol;Acc:17586]
ACOX3	-0.69	3.95	0.000505526	0.0167156	ACOX3	acyl-CoA oxidase 3, pristanoyl [Source:HGNC Symbol;Acc:121]
CAPN6	0.69	3.01	0.000505832	0.0167156	CAPN6	calpain 6 [Source:HGNC Symbol;Acc:1483]
ROBLD3	-0.66	3.41	0.000509473	0.0168119
CDKN1C	-0.61	3.2	0.000512541	0.016889	CDKN1C	cyclin-dependent kinase inhibitor 1C (p57, Kip2) [Source:HGNC Symbol;Acc:1786]
TNFSF4	0.66	3.03	0.000526966	0.0173396	TNFSF4	tumor necrosis factor (ligand) superfamily, member 4 [Source:HGNC Symbol;Acc:11934]
SERPINA1	-0.62	2.77	0.000528039	0.0173502	SERPINA1	serpin peptidase inhibitor, clade A (alpha-1 antiproteinase, antitrypsin), member 1 [Source:HGNC Symbol;Acc:8941]
ZNF598	-0.83	2	0.000539733	0.0177066	ZNF598	zinc finger protein 598 [Source:HGNC Symbol;Acc:28079]
PDDC1	-0.68	3.27	0.00054042	0.0177066	PDDC1	Parkinson disease 7 domain containing 1 [Source:HGNC Symbol;Acc:26616]
CD3E	0.64	3.05	0.000541502	0.0177169	CD3E	CD3e molecule, epsilon (CD3-TCR complex) [Source:HGNC Symbol;Acc:1674]
CD3E	0.64	3.05	0.000541502	0.0177169	CD3E	CD3e molecule, epsilon (CD3-TCR complex) [Source:HGNC Symbol;Acc:1674]
THOC6	-0.85	1.31	0.000548671	0.0179217	THOC6	THO complex 6 homolog (Drosophila) [Source:HGNC Symbol;Acc:28369]
MIR1282	-0.68	2.22	0.000549313	0.0179217	MIR1282	microRNA 1282 [Source:HGNC Symbol;Acc:35360]
PLEKHJ1	-0.74	2.42	0.000561223	0.0182845	PLEKHJ1	pleckstrin homology domain containing, family J member 1 [Source:HGNC Symbol;Acc:18211]
ADM	-0.66	4.03	0.000566406	0.0184273	ADM	adrenomedullin [Source:HGNC Symbol;Acc:259]
PTGES2	-0.8	2.05	0.000577249	0.0187537	PTGES2	prostaglandin E synthase 2 [Source:HGNC Symbol;Acc:17822]
FOLR1	0.86	0.81	0.000578741	0.0187758	FOLR1	folate receptor 1 (adult) [Source:HGNC Symbol;Acc:3791]
MED10	-0.62	4.14	0.000587655	0.0190382	MED10	mediator complex subunit 10 [Source:HGNC Symbol;Acc:28760]
TMEM9	-0.6	4.37	0.000592545	0.0191697	TMEM9	transmembrane protein 9 [Source:HGNC Symbol;Acc:18823]
TCAP	-1.67	-1.61	0.000593969	0.0191889	TCAP	titin-cap (telethonin) [Source:HGNC Symbol;Acc:11610]
USMG5	-0.63	4.38	0.000596181	0.0192274	USMG5	up-regulated during skeletal muscle growth 5 homolog (mouse) [Source:HGNC Symbol;Acc:30889]
TTLL12	-0.61	4.19	0.000596824	0.0192274	TTLL12	tubulin tyrosine ligase-like family, member 12 [Source:HGNC Symbol;Acc:28974]
WBP1	-0.66	3.72	0.000598388	0.0192509	WBP1	WW domain binding protein 1 [Source:HGNC Symbol;Acc:12737]
FAM106C	1.4	-0.44	0.000601857	0.0193356
LOC650368	-1.15	-0.22	0.000607893	0.0195024
ZC3H12D	0.65	3.38	0.000613335	0.0196497	ZC3H12D	zinc finger CCCH-type containing 12D [Source:HGNC Symbol;Acc:21175]
LTB4R2	-0.72	2.33	0.000622447	0.019914	LTB4R2	leukotriene B4 receptor 2 [Source:HGNC Symbol;Acc:19260]
CYB5R1	-0.66	6.12	0.000629939	0.0201258	CYB5R1	cytochrome b5 reductase 1 [Source:HGNC Symbol;Acc:13397]
RHOC	-0.59	4.76	0.000632204	0.0201429	RHOC	ras homolog family member C [Source:HGNC Symbol;Acc:669]
B3GALT5	0.76	2.84	0.000632304	0.0201429	B3GALT5	UDP-Gal:betaGlcNAc beta 1,3-galactosyltransferase, polypeptide 5 [Source:HGNC Symbol;Acc:920]
OSGEP	-0.61	4.34	0.000633952	0.0201429	OSGEP	O-sialoglycoprotein endopeptidase [Source:HGNC Symbol;Acc:18028]
KCTD16	0.87	1.31	0.000634797	0.0201429	KCTD16	potassium channel tetramerisation domain containing 16 [Source:HGNC Symbol;Acc:29244]
GNG11	-0.6	3.84	0.000634835	0.0201429	GNG11	guanine nucleotide binding protein (G protein), gamma 11 [Source:HGNC Symbol;Acc:4403]
GOLGA7B	-0.7	2.93	0.000642279	0.0203512	GOLGA7B	golgin A7 family, member B [Source:HGNC Symbol;Acc:31668]
FANCE	-0.65	3.22	0.000645401	0.0204221	FANCE	Fanconi anemia, complementation group E [Source:HGNC Symbol;Acc:3586]
TTTY10	0.72	1.32	0.000651143	0.0205756	TTTY10	testis-specific transcript, Y-linked 10 (non-protein coding) [Source:HGNC Symbol;Acc:18491]
KLK8	-0.59	4.81	0.000653764	0.0206105	KLK8	kallikrein-related peptidase 8 [Source:HGNC Symbol;Acc:6369]
SHANK2	0.64	4.56	0.000654032	0.0206105	SHANK2	SH3 and multiple ankyrin repeat domains 2 [Source:HGNC Symbol;Acc:14295]
LUM	0.57	8.3	0.000657367	0.0206874	LUM	lumican [Source:HGNC Symbol;Acc:6724]
OR10A6	-1.53	-1.44	0.000668893	0.0210214	OR10A6	olfactory receptor, family 10, subfamily A, member 6 [Source:HGNC Symbol;Acc:15132]
G0S2	-0.72	2.52	0.000671623	0.0210786	G0S2	G0/G1switch 2 [Source:HGNC Symbol;Acc:30229]
HES5	-1.14	-0.29	0.000679005	0.0212813	HES5	hairy and enhancer of split 5 (Drosophila) [Source:HGNC Symbol;Acc:19764]
SOX2OT	0.85	1.34	0.000682711	0.0213685
CREB5	0.64	6.95	0.000685654	0.0214316	CREB5	cAMP responsive element binding protein 5 [Source:HGNC Symbol;Acc:16844]
TRPT1	-0.65	3.22	0.000690611	0.0215573	TRPT1	tRNA phosphotransferase 1 [Source:HGNC Symbol;Acc:20316]
MZT2B	-0.87	0.7	0.000693196	0.0215797	MZT2B	mitotic spindle organizing protein 2B [Source:HGNC Symbol;Acc:25886]
ORC6	-0.85	0.7	0.000693196	0.0215797	ORC6	origin recognition complex, subunit 6 [Source:HGNC Symbol;Acc:17151]
WDR45	-0.62	4.27	0.000698454	0.0217141	WDR45	WD repeat domain 45 [Source:HGNC Symbol;Acc:28912]
HTA	3.04	-2.82	0.000699885	0.0217294
INS-IGF2	0.64	5.6	0.000701489	0.0217499	INS-IGF2	INS-IGF2 readthrough [Source:HGNC Symbol;Acc:33527]
KLHDC8B	-0.69	4.18	0.000703316	0.0217713	KLHDC8B	kelch domain containing 8B [Source:HGNC Symbol;Acc:28557]
C11orf59	-0.62	4.9	0.000704063	0.0217713
TMEM232	0.76	1.62	0.000707313	0.0218306	TMEM232	transmembrane protein 232 [Source:HGNC Symbol;Acc:37270]
RUVBL2	-0.61	3.79	0.000707871	0.0218306	RUVBL2	RuvB-like 2 (E. coli) [Source:HGNC Symbol;Acc:10475]
AGAP3	-0.62	5.02	0.000708886	0.0218327	AGAP3	ArfGAP with GTPase domain, ankyrin repeat and PH domain 3 [Source:HGNC Symbol;Acc:16923]
FAH	-0.69	2.98	0.000710107	0.021836	FAH	fumarylacetoacetate hydrolase (fumarylacetoacetase) [Source:HGNC Symbol;Acc:3579]
NDUFA8	-0.63	4.38	0.000710884	0.021836	NDUFA8	NADH dehydrogenase (ubiquinone) 1 alpha subcomplex, 8, 19kDa [Source:HGNC Symbol;Acc:7692]
UPB1	-0.82	1.7	0.000713592	0.0218901	UPB1	ureidopropionase, beta [Source:HGNC Symbol;Acc:16297]
FOS	-0.49	5.19	0.000717916	0.0219936	FOS	FBJ murine osteosarcoma viral oncogene homolog [Source:HGNC Symbol;Acc:3796]
ETV7	-0.69	3.19	0.000721476	0.0220733	ETV7	ets variant 7 [Source:HGNC Symbol;Acc:18160]
ALS2CL	-0.64	5.44	0.000724038	0.0221224	ALS2CL	ALS2 C-terminal like [Source:HGNC Symbol;Acc:20605]
CCND3	-0.62	4.69	0.000728677	0.0222347	CCND3	cyclin D3 [Source:HGNC Symbol;Acc:1585]
THNSL2	-0.81	2.82	0.000744516	0.0226688	THNSL2	threonine synthase-like 2 (S. cerevisiae) [Source:HGNC Symbol;Acc:25602]
TALDO1	-0.61	5.84	0.000744864	0.0226688	TALDO1	transaldolase 1 [Source:HGNC Symbol;Acc:11559]
IFI30	-0.42	5.78	0.000749172	0.0227699	IFI30	interferon, gamma-inducible protein 30 [Source:HGNC Symbol;Acc:5398]
EDA2R	0.6	4.62	0.000752182	0.0228094	EDA2R	ectodysplasin A2 receptor [Source:HGNC Symbol;Acc:17756]
TWF2	-0.7	2.71	0.000752448	0.0228094	TWF2	twinfilin, actin-binding protein, homolog 2 (Drosophila) [Source:HGNC Symbol;Acc:9621]
NKAIN2	0.74	1.83	0.000754136	0.0228306	NKAIN2	Na+/K+ transporting ATPase interacting 2 [Source:HGNC Symbol;Acc:16443]
ARHGEF10L	-0.58	4.83	0.000759966	0.022977	ARHGEF10L	Rho guanine nucleotide exchange factor (GEF) 10-like [Source:HGNC Symbol;Acc:25540]
PPIF	-0.61	6.11	0.000762072	0.0230106	PPIF	peptidylprolyl isomerase F [Source:HGNC Symbol;Acc:9259]
KRTAP5-10	-1.4	-1.12	0.000763439	0.0230218	KRTAP5-10	keratin associated protein 5-10 [Source:HGNC Symbol;Acc:23605]
EIF1B	-0.6	3.87	0.000765839	0.023064	EIF1B	eukaryotic translation initiation factor 1B [Source:HGNC Symbol;Acc:30792]
SMCR7	-0.65	1.77	0.000767181	0.0230744	SMCR7	Smith-Magenis syndrome chromosome region, candidate 7 [Source:HGNC Symbol;Acc:17920]
FOXF1	1.35	-0.54	0.000768799	0.023093	FOXF1	forkhead box F1 [Source:HGNC Symbol;Acc:3809]
C6orf81	-1.13	-0.19	0.000771427	0.0231418
GRAP2	0.75	1.65	0.000774543	0.0232051	GRAP2	GRB2-related adaptor protein 2 [Source:HGNC Symbol;Acc:4563]
IGF2	0.64	5.6	0.000777067	0.0232342	IGF2	insulin-like growth factor 2 (somatomedin A) [Source:HGNC Symbol;Acc:5466]
LY6D	-0.58	6.49	0.000777973	0.0232342	LY6D	lymphocyte antigen 6 complex, locus D [Source:HGNC Symbol;Acc:13348]
CROCCP2	-0.6	3.94	0.000779337	0.0232342	CROCCP2	ciliary rootlet coiled-coil, rootletin pseudogene 2 [Source:HGNC Symbol;Acc:28170]
ANKRD20B	1.06	0.4	0.000779537	0.0232342
TNFRSF14	-0.66	3.26	0.000783583	0.0233247	TNFRSF14	tumor necrosis factor receptor superfamily, member 14 [Source:HGNC Symbol;Acc:11912]
ZNF446	-0.78	1.66	0.000784767	0.0233299	ZNF446	zinc finger protein 446 [Source:HGNC Symbol;Acc:21036]
PLAU	-0.7	4.26	0.000791612	0.0235031	PLAU	plasminogen activator, urokinase [Source:HGNC Symbol;Acc:9052]
C14orf166	-0.6	4.63	0.000794075	0.0235401	C14orf166	chromosome 14 open reading frame 166 [Source:HGNC Symbol;Acc:23169]
PPP1R14B	-0.92	1.19	0.000794896	0.0235401	PPP1R14B	protein phosphatase 1, regulatory (inhibitor) subunit 14B [Source:HGNC Symbol;Acc:9057]
ALDH3B1	-0.67	2.83	0.000801833	0.0237152	ALDH3B1	aldehyde dehydrogenase 3 family, member B1 [Source:HGNC Symbol;Acc:410]
BAK1	-0.75	1.75	0.000810411	0.0239382	BAK1	BCL2-antagonist/killer 1 [Source:HGNC Symbol;Acc:949]
MUC1	-0.87	2.67	0.000826338	0.0243508	MUC1	mucin 1, cell surface associated [Source:HGNC Symbol;Acc:7508]
MT1M	-1.38	-0.63	0.000827542	0.0243508	MT1M	metallothionein 1M [Source:HGNC Symbol;Acc:14296]
C5orf58	-1.23	-0.62	0.000827542	0.0243508	C5orf58	chromosome 5 open reading frame 58 [Source:HGNC Symbol;Acc:37272]
KRTCAP3	-0.72	1.96	0.000833887	0.0245063	KRTCAP3	keratinocyte associated protein 3 [Source:HGNC Symbol;Acc:28943]
C20orf3	-0.69	6.44	0.000835581	0.0245249
C3AR1	-0.52	4.11	0.000849293	0.0248957	C3AR1	complement component 3a receptor 1 [Source:HGNC Symbol;Acc:1319]
CCDC22	-0.68	1.92	0.000853269	0.0249806	CCDC22	coiled-coil domain containing 22 [Source:HGNC Symbol;Acc:28909]
VPS28	-0.6	4.36	0.000854809	0.024994	VPS28	vacuolar protein sorting 28 homolog (S. cerevisiae) [Source:HGNC Symbol;Acc:18178]
VPS28	-0.6	4.36	0.000854809	0.024994	VPS28	vacuolar protein sorting 28 homolog (S. cerevisiae) [Source:HGNC Symbol;Acc:18178]
PPP1R16A	-0.92	0.58	0.000869825	0.0254009	PPP1R16A	protein phosphatase 1, regulatory subunit 16A [Source:HGNC Symbol;Acc:14941]
C10orf25	0.76	1.92	0.000875333	0.0255287	C10orf25	chromosome 10 open reading frame 25 [Source:HGNC Symbol;Acc:23509]
CAPG	-0.61	4.07	0.000876414	0.0255287	CAPG	capping protein (actin filament), gelsolin-like [Source:HGNC Symbol;Acc:1474]
GRIA4	0.66	2.92	0.000893476	0.025993	GRIA4	glutamate receptor, ionotropic, AMPA 4 [Source:HGNC Symbol;Acc:4574]
SYNGR2	-0.62	4.66	0.00089867	0.0261112	SYNGR2	synaptogyrin 2 [Source:HGNC Symbol;Acc:11499]
ARPC5L	-0.61	4.89	0.000899969	0.0261161	ARPC5L	actin related protein 2/3 complex, subunit 5-like [Source:HGNC Symbol;Acc:23366]
C19orf53	-0.62	4.42	0.0009086	0.0263334	C19orf53	chromosome 19 open reading frame 53 [Source:HGNC Symbol;Acc:24991]
NKAPL	0.8	0.97	0.000911127	0.0263736	NKAPL	NFKB activating protein-like [Source:HGNC Symbol;Acc:21584]
ADCYAP1	0.88	0.76	0.000916275	0.0264894	ADCYAP1	adenylate cyclase activating polypeptide 1 (pituitary) [Source:HGNC Symbol;Acc:241]
ATPIF1	-0.6	5.61	0.000919122	0.0265385	ATPIF1	ATPase inhibitory factor 1 [Source:HGNC Symbol;Acc:871]
C17orf79	-0.65	3.71	0.000923778	0.0266396	C17orf79	chromosome 17 open reading frame 79 [Source:HGNC Symbol;Acc:28848]
SSBP4	-0.79	1.03	0.000937612	0.0270049	SSBP4	single stranded DNA binding protein 4 [Source:HGNC Symbol;Acc:15676]
OXGR1	0.68	3.36	0.000946744	0.027202	OXGR1	oxoglutarate (alpha-ketoglutarate) receptor 1 [Source:HGNC Symbol;Acc:4531]
MVD	-0.75	2.87	0.000947547	0.027202	MVD	mevalonate (diphospho) decarboxylase [Source:HGNC Symbol;Acc:7529]
RELN	0.64	5.91	0.000947988	0.027202	RELN	reelin [Source:HGNC Symbol;Acc:9957]
SLPI	-0.58	5.58	0.000950983	0.027254	SLPI	secretory leukocyte peptidase inhibitor [Source:HGNC Symbol;Acc:11092]
MRPS12	-0.69	2.38	0.000954103	0.02729	MRPS12	mitochondrial ribosomal protein S12 [Source:HGNC Symbol;Acc:10380]
ANKRD31	0.7	1.59	0.000954722	0.02729	ANKRD31	ankyrin repeat domain 31 [Source:HGNC Symbol;Acc:26853]
HAX1	-0.62	5.3	0.000955781	0.02729	HAX1	HCLS1 associated protein X-1 [Source:HGNC Symbol;Acc:16915]
HAX1	-0.62	5.3	0.000955781	0.02729	HAX1	HCLS1 associated protein X-1 [Source:HGNC Symbol;Acc:16915]
IER2	-0.62	3.65	0.000960167	0.0273814	IER2	immediate early response 2 [Source:HGNC Symbol;Acc:28871]
GSTO2	-0.64	4.12	0.000968409	0.0275823	GSTO2	glutathione S-transferase omega 2 [Source:HGNC Symbol;Acc:23064]
MS4A4A	-0.59	4.3	0.000969966	0.0275927	MS4A4A	membrane-spanning 4-domains, subfamily A, member 4A [Source:HGNC Symbol;Acc:13371]
SDF2L1	-0.76	0.81	0.000974441	0.0276859	SDF2L1	stromal cell-derived factor 2-like 1 [Source:HGNC Symbol;Acc:10676]
AKAP12	0.56	7.59	0.000983218	0.0279009	AKAP12	A kinase (PRKA) anchor protein 12 [Source:HGNC Symbol;Acc:370]
LRRC10B	-1.81	-1.81	0.000985833	0.0279408	LRRC10B	leucine rich repeat containing 10B [Source:HGNC Symbol;Acc:37215]
C10orf35	-0.77	1.25	0.000988106	0.0279709	C10orf35	chromosome 10 open reading frame 35 [Source:HGNC Symbol;Acc:23519]
MVK	-0.72	2.48	0.000991504	0.0280327	MVK	mevalonate kinase [Source:HGNC Symbol;Acc:7530]
MVK	-0.72	2.48	0.000991504	0.0280327	MVK	mevalonate kinase [Source:HGNC Symbol;Acc:7530]
ATG16L2	-0.59	3.9	0.000997231	0.0281405	ATG16L2	autophagy related 16-like 2 (S. cerevisiae) [Source:HGNC Symbol;Acc:25464]
B3GNT7	0.78	1.08	0.000998434	0.0281405	B3GNT7	UDP-GlcNAc:betaGal beta-1,3-N-acetylglucosaminyltransferase 7 [Source:HGNC Symbol;Acc:18811]
FGF7	0.65	4.55	0.000998968	0.0281405	FGF7	fibroblast growth factor 7 [Source:HGNC Symbol;Acc:3685]
KRT9	0.48	2.55	0.00100196	0.0281892	KRT9	keratin 9 [Source:HGNC Symbol;Acc:6447]
CTSD	-0.59	5.81	0.00100314	0.0281892	CTSD	cathepsin D [Source:HGNC Symbol;Acc:2529]
AWAT2	-0.78	6.09	0.00100514	0.0282112	AWAT2	acyl-CoA wax alcohol acyltransferase 2 [Source:HGNC Symbol;Acc:23251]
SNRNP25	-0.63	2.79	0.00101483	0.0284484	SNRNP25	small nuclear ribonucleoprotein 25kDa (U11/U12) [Source:HGNC Symbol;Acc:14161]
C19orf62	-0.58	4.22	0.00102033	0.0285681
NDUFAB1	-0.58	4.41	0.00102311	0.028611	NDUFAB1	NADH dehydrogenase (ubiquinone) 1, alpha/beta subcomplex, 1, 8kDa [Source:HGNC Symbol;Acc:7694]
EFNA1	-0.61	4.69	0.00102674	0.0286779	EFNA1	ephrin-A1 [Source:HGNC Symbol;Acc:3221]
IL31RA	0.92	0.96	0.00103249	0.0288037	IL31RA	interleukin 31 receptor A [Source:HGNC Symbol;Acc:18969]
SIX4	0.68	1.99	0.00105082	0.0292797	SIX4	SIX homeobox 4 [Source:HGNC Symbol;Acc:10890]
NRG1	0.61	4.75	0.00105264	0.0292951	NRG1	neuregulin 1 [Source:HGNC Symbol;Acc:7997]
SPNS2	-0.62	4.15	0.00105398	0.029297	SPNS2	spinster homolog 2 (Drosophila) [Source:HGNC Symbol;Acc:26992]
RPL23A	-0.57	6.01	0.00105849	0.0293872	RPL23A	ribosomal protein L23a [Source:HGNC Symbol;Acc:10317]
SF3B5	-0.62	4.13	0.00106448	0.0295068	SF3B5	splicing factor 3b, subunit 5, 10kDa [Source:HGNC Symbol;Acc:21083]
COX6A1	-0.61	4.3	0.00106653	0.0295068	COX6A1	cytochrome c oxidase subunit VIa polypeptide 1 [Source:HGNC Symbol;Acc:2277]
DGCR5	0.75	3.27	0.00106775	0.0295068	DGCR5	DiGeorge syndrome critical region gene 5 (non-protein coding) [Source:HGNC Symbol;Acc:16757]
KLRC3	1.99	-1.83	0.00106817	0.0295068	KLRC3	killer cell lectin-like receptor subfamily C, member 3 [Source:HGNC Symbol;Acc:6376]
ADCK3	-0.58	5.18	0.00106919	0.0295068	ADCK3	aarF domain containing kinase 3 [Source:HGNC Symbol;Acc:16812]
TPPP	0.6	5.11	0.00107576	0.0296526	TPPP	tubulin polymerization promoting protein [Source:HGNC Symbol;Acc:24164]
C17orf56	-0.63	3.37	0.00108248	0.0298025
RNF181	-0.6	4.45	0.00108711	0.0298943	RNF181	ring finger protein 181 [Source:HGNC Symbol;Acc:28037]
DNAJB2	-0.64	4.96	0.00109484	0.0300709	DNAJB2	DnaJ (Hsp40) homolog, subfamily B, member 2 [Source:HGNC Symbol;Acc:5228]
CDR1	0.59	6.13	0.00109704	0.0300957	CDR1	cerebellar degeneration-related protein 1, 34kDa [Source:HGNC Symbol;Acc:1798]
TMEM120A	-0.65	2.71	0.00110017	0.0301457	TMEM120A	transmembrane protein 120A [Source:HGNC Symbol;Acc:21697]
TMEM120A	-0.65	2.71	0.00110017	0.0301457	TMEM120A	transmembrane protein 120A [Source:HGNC Symbol;Acc:21697]
EXOSC7	-0.6	4.83	0.00110612	0.0302634	EXOSC7	exosome component 7 [Source:HGNC Symbol;Acc:28112]
NUP210L	0.92	0.76	0.00110709	0.0302634	NUP210L	nucleoporin 210kDa-like [Source:HGNC Symbol;Acc:29915]
HTRA3	-0.68	3.04	0.00110845	0.030265	HTRA3	HtrA serine peptidase 3 [Source:HGNC Symbol;Acc:30406]
RAMP2	-0.64	4	0.0011111	0.0303015	RAMP2	receptor (G protein-coupled) activity modifying protein 2 [Source:HGNC Symbol;Acc:9844]
C3orf75	-0.63	2.42	0.00112105	0.0305368
RPL21	-0.56	8.32	0.00112897	0.0306801	RPL21	ribosomal protein L21 [Source:HGNC Symbol;Acc:10313]
RPL21P28	-0.56	8.32	0.00112897	0.0306801	RPL21P28	ribosomal protein L21 pseudogene 28 [Source:HGNC Symbol;Acc:36258]
PSG9	-2.01	-2.05	0.00113238	0.0307182	PSG9	pregnancy specific beta-1-glycoprotein 9 [Source:HGNC Symbol;Acc:9526]
FGFR3	-0.64	7.18	0.00113303	0.0307182	FGFR3	fibroblast growth factor receptor 3 [Source:HGNC Symbol;Acc:3690]
IFITM1	-0.58	5.06	0.00113489	0.0307325	IFITM1	interferon induced transmembrane protein 1 [Source:HGNC Symbol;Acc:5412]
PSCA	-0.95	0.27	0.00113648	0.0307394	PSCA	prostate stem cell antigen [Source:HGNC Symbol;Acc:9500]
PSCA	-0.95	0.27	0.00113648	0.0307394	PSCA	prostate stem cell antigen [Source:HGNC Symbol;Acc:9500]
SEPW1	-0.61	5.78	0.00113938	0.0307505	SEPW1	selenoprotein W, 1 [Source:HGNC Symbol;Acc:10752]
RNF175	-1.05	0.07	0.00113955	0.0307505	RNF175	ring finger protein 175 [Source:HGNC Symbol;Acc:27735]
TMEM45A	-0.57	7.83	0.00114497	0.0308608	TMEM45A	transmembrane protein 45A [Source:HGNC Symbol;Acc:25480]
ADORA3	-0.71	2.28	0.00115848	0.0311885	ADORA3	adenosine A3 receptor [Source:HGNC Symbol;Acc:268]
FSTL3	-0.7	2.44	0.00116063	0.03121	FSTL3	follistatin-like 3 (secreted glycoprotein) [Source:HGNC Symbol;Acc:3973]
NDUFC2	-0.58	5.13	0.00117778	0.0316164	NDUFC2	NADH dehydrogenase (ubiquinone) 1, subcomplex unknown, 2, 14.5kDa [Source:HGNC Symbol;Acc:7706]
C13orf15	-0.59	4.41	0.00117848	0.0316164
CRLF1	-0.77	1.57	0.00118529	0.0317322	CRLF1	cytokine receptor-like factor 1 [Source:HGNC Symbol;Acc:2364]
FAM156B_dup1	-2.28	-2.39	0.00118555	0.0317322
DEFA6	-1.65	-0.93	0.00118781	0.0317561	DEFA6	defensin, alpha 6, Paneth cell-specific [Source:HGNC Symbol;Acc:2765]
TXNRD2	-0.88	0.9	0.00119335	0.0318672	TXNRD2	thioredoxin reductase 2 [Source:HGNC Symbol;Acc:18155]
C3orf54	-0.75	1.88	0.00119859	0.0319703
SPINT1	-0.56	5.63	0.00120302	0.0320445	SPINT1	serine peptidase inhibitor, Kunitz type 1 [Source:HGNC Symbol;Acc:11246]
SLC26A7	0.74	2.21	0.00120426	0.0320445	SLC26A7	solute carrier family 26, member 7 [Source:HGNC Symbol;Acc:14467]
FOXF2	-0.87	1.15	0.00120553	0.0320445	FOXF2	forkhead box F2 [Source:HGNC Symbol;Acc:3810]
LOC100499194	0.9	0.73	0.00120859	0.0320887
GSTO1	-0.61	4.49	0.0012113	0.0321237	GSTO1	glutathione S-transferase omega 1 [Source:HGNC Symbol;Acc:13312]
CCDC30	0.69	1.87	0.00122063	0.0323196	CCDC30	coiled-coil domain containing 30 [Source:HGNC Symbol;Acc:26103]
GPC3	0.59	5.13	0.00122148	0.0323196	GPC3	glypican 3 [Source:HGNC Symbol;Acc:4451]
TMSB4X	-0.56	6.42	0.00125543	0.033145	TMSB4X	thymosin beta 4, X-linked [Source:HGNC Symbol;Acc:11881]
COL18A1	-0.59	4.61	0.00125555	0.033145	COL18A1	collagen, type XVIII, alpha 1 [Source:HGNC Symbol;Acc:2195]
TMEM200B	-0.6	4.76	0.00126368	0.0333216	TMEM200B	transmembrane protein 200B [Source:HGNC Symbol;Acc:33785]
TRAPPC4	-0.6	4.76	0.00126702	0.0333232	TRAPPC4	trafficking protein particle complex 4 [Source:HGNC Symbol;Acc:19943]
TRAPPC4	-0.6	4.76	0.00126702	0.0333232	TRAPPC4	trafficking protein particle complex 4 [Source:HGNC Symbol;Acc:19943]
CRNDE	-0.61	3.26	0.00126741	0.0333232	CRNDE	colorectal neoplasia differentially expressed (non-protein coding) [Source:HGNC Symbol;Acc:37078]
CAPS2	0.85	1.32	0.00126807	0.0333232	CAPS2	calcyphosine 2 [Source:HGNC Symbol;Acc:16471]
RAPGEF3	-0.62	3.27	0.00128707	0.0337841	RAPGEF3	Rap guanine nucleotide exchange factor (GEF) 3 [Source:HGNC Symbol;Acc:16629]
HFM1	0.9	0.51	0.00129973	0.0340777	HFM1	HFM1, ATP-dependent DNA helicase homolog (S. cerevisiae) [Source:HGNC Symbol;Acc:20193]
ACVR1C	0.67	3.13	0.00130162	0.0340826	ACVR1C	activin A receptor, type IC [Source:HGNC Symbol;Acc:18123]
ITGAX	-0.6	2.79	0.00130375	0.0340826	ITGAX	integrin, alpha X (complement component 3 receptor 4 subunit) [Source:HGNC Symbol;Acc:6152]
LSM4	-0.61	3.59	0.00130434	0.0340826	LSM4	LSM4 homolog, U6 small nuclear RNA associated (S. cerevisiae) [Source:HGNC Symbol;Acc:17259]
ERP29	-0.6	6.81	0.00130788	0.0341364	ERP29	endoplasmic reticulum protein 29 [Source:HGNC Symbol;Acc:13799]
LGALS12	-0.92	0.44	0.00131853	0.0343705	LGALS12	lectin, galactoside-binding, soluble, 12 [Source:HGNC Symbol;Acc:15788]
SLC35D2	-0.58	3.53	0.00131982	0.0343705	SLC35D2	solute carrier family 35, member D2 [Source:HGNC Symbol;Acc:20799]
SCARNA9L	1.42	-0.93	0.00132258	0.0343828
CDK10	-0.68	3.28	0.00132328	0.0343828	CDK10	cyclin-dependent kinase 10 [Source:HGNC Symbol;Acc:1770]
ACSS1	-0.58	4.2	0.00134102	0.034799	ACSS1	acyl-CoA synthetase short-chain family member 1 [Source:HGNC Symbol;Acc:16091]
HAO2	-0.76	3.03	0.00134256	0.034799	HAO2	hydroxyacid oxidase 2 (long chain) [Source:HGNC Symbol;Acc:4810]
C17orf90	-0.75	1.73	0.00134381	0.034799
MPP4	1.06	0.01	0.00135108	0.0349479	MPP4	membrane protein, palmitoylated 4 (MAGUK p55 subfamily member 4) [Source:HGNC Symbol;Acc:13680]
MFSD7	-1	0.1	0.00136736	0.0352989	MFSD7	major facilitator superfamily domain containing 7 [Source:HGNC Symbol;Acc:26177]
NHP2	-0.64	3.99	0.0013677	0.0352989	NHP2	NHP2 ribonucleoprotein homolog (yeast) [Source:HGNC Symbol;Acc:14377]
KRTAP1-5	1.15	-0.16	0.0013702	0.0353239	KRTAP1-5	keratin associated protein 1-5 [Source:HGNC Symbol;Acc:16777]
FAM50B	-0.69	2.01	0.00137513	0.0354114	FAM50B	family with sequence similarity 50, member B [Source:HGNC Symbol;Acc:18789]
COASY	-0.61	4.45	0.00138359	0.0355562	COASY	CoA synthase [Source:HGNC Symbol;Acc:29932]
FAM86B1	-1.12	-0.19	0.00138383	0.0355562	FAM86B1	family with sequence similarity 86, member B1 [Source:HGNC Symbol;Acc:28268]
AEN	-0.65	2.5	0.00138827	0.0356307	AEN	apoptosis enhancing nuclease [Source:HGNC Symbol;Acc:25722]
RRP9	-0.73	1.68	0.00139585	0.0357854	RRP9	ribosomal RNA processing 9, small subunit (SSU) processome component, homolog (yeast) [Source:HGNC Symbol;Acc:16829]
ANKRD54	-0.59	3.27	0.00139932	0.0358347	ANKRD54	ankyrin repeat domain 54 [Source:HGNC Symbol;Acc:25185]
CSNK2B	-0.56	6.69	0.00140441	0.0359252	CSNK2B	casein kinase 2, beta polypeptide [Source:HGNC Symbol;Acc:2460]
CSNK2B	-0.56	6.69	0.00140441	0.0359252	CSNK2B	casein kinase 2, beta polypeptide [Source:HGNC Symbol;Acc:2460]
CSNK2B	-0.56	6.69	0.00140441	0.0359252	CSNK2B	casein kinase 2, beta polypeptide [Source:HGNC Symbol;Acc:2460]
CSNK2B	-0.56	6.69	0.00140441	0.0359252	CSNK2B	casein kinase 2, beta polypeptide [Source:HGNC Symbol;Acc:2460]
CSNK2B	-0.56	6.69	0.00140441	0.0359252	CSNK2B	casein kinase 2, beta polypeptide [Source:HGNC Symbol;Acc:2460]
CSNK2B	-0.56	6.69	0.00140441	0.0359252	CSNK2B	casein kinase 2, beta polypeptide [Source:HGNC Symbol;Acc:2460]
CSNK2B	-0.56	6.69	0.00140441	0.0359252	CSNK2B	casein kinase 2, beta polypeptide [Source:HGNC Symbol;Acc:2460]
RPL13	-0.57	7.4	0.00141224	0.0360856	RPL13	ribosomal protein L13 [Source:HGNC Symbol;Acc:10303]
NETO1	0.76	1.54	0.00142052	0.036257	NETO1	neuropilin (NRP) and tolloid (TLL)-like 1 [Source:HGNC Symbol;Acc:13823]
SFT2D1	-0.61	3.21	0.0014263	0.0362739	SFT2D1	SFT2 domain containing 1 [Source:HGNC Symbol;Acc:21102]
GLRX2	-0.66	2.11	0.00142826	0.0362739	GLRX2	glutaredoxin 2 [Source:HGNC Symbol;Acc:16065]
HSD17B2	-0.81	1.49	0.00142843	0.0362739	HSD17B2	hydroxysteroid (17-beta) dehydrogenase 2 [Source:HGNC Symbol;Acc:5211]
SNN	-0.55	5.03	0.00142863	0.0362739	SNN	stannin [Source:HGNC Symbol;Acc:11149]
SAP25	-1.54	-1.54	0.00142903	0.0362739	SAP25	Sin3A-associated protein, 25kDa [Source:HGNC Symbol;Acc:41908]
PDZK1IP1	-0.61	4.73	0.00143213	0.0363125	PDZK1IP1	PDZK1 interacting protein 1 [Source:HGNC Symbol;Acc:16887]
RP9	-0.6	2.49	0.00144009	0.0364745	RP9	retinitis pigmentosa 9 (autosomal dominant) [Source:HGNC Symbol;Acc:10288]
DNAJC5	-0.61	4.97	0.00145418	0.0367909	DNAJC5	DnaJ (Hsp40) homolog, subfamily C, member 5 [Source:HGNC Symbol;Acc:16235]
CCNF	-0.66	3.25	0.00145945	0.0368839	CCNF	cyclin F [Source:HGNC Symbol;Acc:1591]
KRT31	-0.74	3.09	0.00146328	0.0369402	KRT31	keratin 31 [Source:HGNC Symbol;Acc:6448]
NCRNA00116	-0.94	0.69	0.00147075	0.0370882
WDR54	-0.67	2.37	0.00147344	0.0371156	WDR54	WD repeat domain 54 [Source:HGNC Symbol;Acc:25770]
NDUFV1	-0.57	4.5	0.00147554	0.037128	NDUFV1	NADH dehydrogenase (ubiquinone) flavoprotein 1, 51kDa [Source:HGNC Symbol;Acc:7716]
GRIA3	0.51	3.91	0.0014808	0.0372198	GRIA3	glutamate receptor, ionotropic, AMPA 3 [Source:HGNC Symbol;Acc:4573]
FABP7	-0.67	4.03	0.00148441	0.03727	FABP7	fatty acid binding protein 7, brain [Source:HGNC Symbol;Acc:3562]
ENDOU	-0.56	4.78	0.00148977	0.0373633	ENDOU	endonuclease, polyU-specific [Source:HGNC Symbol;Acc:14369]
UCN2	-0.74	1.85	0.00149136	0.0373633	UCN2	urocortin 2 [Source:HGNC Symbol;Acc:18414]
PRODH	-0.6	3.42	0.00149865	0.0374674	PRODH	proline dehydrogenase (oxidase) 1 [Source:HGNC Symbol;Acc:9453]
CD3G	0.6	2.31	0.00149932	0.0374674	CD3G	CD3g molecule, gamma (CD3-TCR complex) [Source:HGNC Symbol;Acc:1675]
CD3G	0.6	2.31	0.00149932	0.0374674	CD3G	CD3g molecule, gamma (CD3-TCR complex) [Source:HGNC Symbol;Acc:1675]
ELOVL1	-0.65	6.82	0.00150038	0.0374674	ELOVL1	ELOVL fatty acid elongase 1 [Source:HGNC Symbol;Acc:14418]
HIST1H1D	0.6	4.19	0.00150228	0.0374743	HIST1H1D	histone cluster 1, H1d [Source:HGNC Symbol;Acc:4717]
SLC25A5	-0.53	7.21	0.0015076	0.0375665	SLC25A5	solute carrier family 25 (mitochondrial carrier; adenine nucleotide translocator), member 5 [Source:HGNC Symbol;Acc:10991]
CES4A	-0.57	5.56	0.00151672	0.0377495	CES4A	carboxylesterase 4A [Source:HGNC Symbol;Acc:26741]
SREBF1	-0.58	4.97	0.00151888	0.0377495	SREBF1	sterol regulatory element binding transcription factor 1 [Source:HGNC Symbol;Acc:11289]
TMEM101	-0.57	3.96	0.00151985	0.0377495	TMEM101	transmembrane protein 101 [Source:HGNC Symbol;Acc:28653]
SPRR2A	0.9	0.25	0.00153179	0.0380052	SPRR2A	small proline-rich protein 2A [Source:HGNC Symbol;Acc:11261]
C2orf7	-0.72	2.49	0.00155535	0.0385408
ZNF219	-0.58	3.5	0.00155816	0.0385408	ZNF219	zinc finger protein 219 [Source:HGNC Symbol;Acc:13011]
PAQR6	-0.6	3.93	0.00155838	0.0385408	PAQR6	progestin and adipoQ receptor family member VI [Source:HGNC Symbol;Acc:30132]
C6orf226	-0.87	1.16	0.00156321	0.0385938	C6orf226	chromosome 6 open reading frame 226 [Source:HGNC Symbol;Acc:34431]
SPDEF	-0.79	0.46	0.00156546	0.0385938	SPDEF	SAM pointed domain containing ets transcription factor [Source:HGNC Symbol;Acc:17257]
WDR90	-0.68	2.1	0.00156562	0.0385938	WDR90	WD repeat domain 90 [Source:HGNC Symbol;Acc:26960]
FAM162A	-0.58	4.87	0.00157066	0.0385938	FAM162A	family with sequence similarity 162, member A [Source:HGNC Symbol;Acc:17865]
LEP	-0.62	3.5	0.00157071	0.0385938	LEP	leptin [Source:HGNC Symbol;Acc:6553]
CECR5	-0.58	3.49	0.00157071	0.0385938	CECR5	cat eye syndrome chromosome region, candidate 5 [Source:HGNC Symbol;Acc:1843]
TUBA1C	-0.6	6.69	0.0015735	0.0385938	TUBA1C	tubulin, alpha 1c [Source:HGNC Symbol;Acc:20768]
CD33	-0.59	3.14	0.00157486	0.0385938	CD33	CD33 molecule [Source:HGNC Symbol;Acc:1659]
CCL23	-0.94	0.15	0.00157556	0.0385938	CCL23	chemokine (C-C motif) ligand 23 [Source:HGNC Symbol;Acc:10622]
SLC25A20	-0.74	2.96	0.00158106	0.0386875	SLC25A20	solute carrier family 25 (carnitine/acylcarnitine translocase), member 20 [Source:HGNC Symbol;Acc:1421]
CLPP	-0.66	2.58	0.00158384	0.0387143	CLPP	ClpP caseinolytic peptidase, ATP-dependent, proteolytic subunit homolog (E. coli) [Source:HGNC Symbol;Acc:2084]
HMGN3	-0.59	4.43	0.00159197	0.0388721	HMGN3	high mobility group nucleosomal binding domain 3 [Source:HGNC Symbol;Acc:12312]
TUBB2A	-0.57	4.87	0.00160817	0.039226	TUBB2A	tubulin, beta 2A class IIa [Source:HGNC Symbol;Acc:12412]
HIST1H3C	1.17	-0.38	0.00161359	0.0392593	HIST1H3C	histone cluster 1, H3c [Source:HGNC Symbol;Acc:4768]
ZNF713	0.68	2.41	0.00161377	0.0392593	ZNF713	zinc finger protein 713 [Source:HGNC Symbol;Acc:22043]
PTTG3P	0.94	0.19	0.00161463	0.0392593	PTTG3P	pituitary tumor-transforming 3, pseudogene [Source:HGNC Symbol;Acc:13422]
OR1J4	1.91	-1.73	0.00163367	0.0396806	OR1J4	olfactory receptor, family 1, subfamily J, member 4 [Source:HGNC Symbol;Acc:8211]
MRPL27	-0.6	4.12	0.00163659	0.0397096	MRPL27	mitochondrial ribosomal protein L27 [Source:HGNC Symbol;Acc:14483]
C17orf107	-0.71	1.71	0.00164617	0.0399001	C17orf107	chromosome 17 open reading frame 107 [Source:HGNC Symbol;Acc:37238]
VAMP5	-0.66	2.78	0.00164975	0.0399451	VAMP5	vesicle-associated membrane protein 5 (myobrevin) [Source:HGNC Symbol;Acc:12646]
NEIL2	-0.6	3.8	0.00165234	0.0399659	NEIL2	nei endonuclease VIII-like 2 (E. coli) [Source:HGNC Symbol;Acc:18956]
ATF3	-0.52	2.97	0.00165576	0.0400067	ATF3	activating transcription factor 3 [Source:HGNC Symbol;Acc:785]
TMEM42	-0.63	2.82	0.00165955	0.0400234	TMEM42	transmembrane protein 42 [Source:HGNC Symbol;Acc:28444]
CNPY1	-1.75	-2.03	0.0016615	0.0400234	CNPY1	canopy 1 homolog (zebrafish) [Source:HGNC Symbol;Acc:27786]
KC6	1.41	-0.87	0.00166165	0.0400234
CDCA3	-0.74	1.75	0.00166837	0.0400956	CDCA3	cell division cycle associated 3 [Source:HGNC Symbol;Acc:14624]
UNC119	-0.6	3.35	0.00167102	0.0400956	UNC119	unc-119 homolog (C. elegans) [Source:HGNC Symbol;Acc:12565]
ADCY8	0.63	3.52	0.00167117	0.0400956	ADCY8	adenylate cyclase 8 (brain) [Source:HGNC Symbol;Acc:239]
PRDX1	-0.53	6.96	0.0016727	0.0400956	PRDX1	peroxiredoxin 1 [Source:HGNC Symbol;Acc:9352]
ESM1	1.6	-1.56	0.00167332	0.0400956	ESM1	endothelial cell-specific molecule 1 [Source:HGNC Symbol;Acc:3466]
ST8SIA6	0.72	1.88	0.00167725	0.040148	ST8SIA6	ST8 alpha-N-acetyl-neuraminide alpha-2,8-sialyltransferase 6 [Source:HGNC Symbol;Acc:23317]
CBR3	-0.56	4.21	0.00168751	0.0403517	CBR3	carbonyl reductase 3 [Source:HGNC Symbol;Acc:1549]
SERTAD1	-0.63	2.58	0.00170313	0.0406745	SERTAD1	SERTA domain containing 1 [Source:HGNC Symbol;Acc:17932]
COMMD5	-0.63	3.07	0.00170453	0.0406745	COMMD5	COMM domain containing 5 [Source:HGNC Symbol;Acc:17902]
S100A16	-0.57	6.66	0.00170917	0.0407431	S100A16	S100 calcium binding protein A16 [Source:HGNC Symbol;Acc:20441]
C10orf79	0.68	1.93	0.00171616	0.0408677
SPR	-0.65	2.31	0.00171888	0.0408902	SPR	sepiapterin reductase (7,8-dihydrobiopterin:NADP+ oxidoreductase) [Source:HGNC Symbol;Acc:11257]
OVCA2	-0.56	4.43	0.00173152	0.0411485	OVCA2	ovarian tumor suppressor candidate 2 [Source:HGNC Symbol;Acc:24203]
MMP16	0.63	4.38	0.001734	0.0411651	MMP16	matrix metallopeptidase 16 (membrane-inserted) [Source:HGNC Symbol;Acc:7162]
GLTSCR2	-0.57	5.34	0.00174071	0.0412819	GLTSCR2	glioma tumor suppressor candidate region gene 2 [Source:HGNC Symbol;Acc:4333]
CTSL1	-0.54	5.13	0.00175335	0.041539	CTSL1	cathepsin L1 [Source:HGNC Symbol;Acc:2537]
MFSD5	-0.57	5.41	0.0017587	0.0416232	MFSD5	major facilitator superfamily domain containing 5 [Source:HGNC Symbol;Acc:28156]
HCG26	-0.6	3.99	0.00177149	0.041883
GPC6	0.61	4.91	0.00177694	0.0419587	GPC6	glypican 6 [Source:HGNC Symbol;Acc:4454]
MGAT1	-0.56	5.17	0.00177833	0.0419587	MGAT1	mannosyl (alpha-1,3-)-glycoprotein beta-1,2-N-acetylglucosaminyltransferase [Source:HGNC Symbol;Acc:7044]
FAM43A	-0.58	3.9	0.00178361	0.0420404	FAM43A	family with sequence similarity 43, member A [Source:HGNC Symbol;Acc:26888]
RPL36A	-0.63	3.74	0.00178765	0.0420927	RPL36A	ribosomal protein L36a [Source:HGNC Symbol;Acc:10359]
SPHKAP	0.75	1.52	0.00179793	0.0422916	SPHKAP	SPHK1 interactor, AKAP domain containing [Source:HGNC Symbol;Acc:30619]
CHCHD2	-0.58	5.5	0.00179985	0.0422936	CHCHD2	coiled-coil-helix-coiled-coil-helix domain containing 2 [Source:HGNC Symbol;Acc:21645]
C1orf54	-0.63	2.1	0.00180603	0.0423958	C1orf54	chromosome 1 open reading frame 54 [Source:HGNC Symbol;Acc:26258]
C1orf54	-0.63	2.1	0.00180603	0.0423958	C1orf54	chromosome 1 open reading frame 54 [Source:HGNC Symbol;Acc:26258]
RPL22	-0.54	7.74	0.00182182	0.0427231	RPL22	ribosomal protein L22 [Source:HGNC Symbol;Acc:10315]
SERF2	-0.54	6.3	0.00182417	0.0427348	SERF2	small EDRK-rich factor 2 [Source:HGNC Symbol;Acc:10757]
FAM171B	0.58	5	0.00183253	0.0428872	FAM171B	family with sequence similarity 171, member B [Source:HGNC Symbol;Acc:29412]
FCGRT	-0.56	5.68	0.00183736	0.0429446	FCGRT	Fc fragment of IgG, receptor, transporter, alpha [Source:HGNC Symbol;Acc:3621]
FAM174A	-0.58	3.57	0.00184159	0.0429446	FAM174A	family with sequence similarity 174, member A [Source:HGNC Symbol;Acc:24943]
LOC728989	1.88	-2.32	0.00184242	0.0429446
C11orf85	1.88	-2.32	0.00184242	0.0429446	C11orf85	chromosome 11 open reading frame 85 [Source:HGNC Symbol;Acc:27441]
C12orf47	-0.54	4.58	0.00184505	0.0429624
ISG20	-0.99	0.35	0.00185657	0.0431841	ISG20	interferon stimulated exonuclease gene 20kDa [Source:HGNC Symbol;Acc:6130]
LOC100379224	-0.61	2.56	0.0018583	0.0431841
NAT6	-0.69	1.46	0.00186546	0.0433067	NAT6	N-acetyltransferase 6 (GCN5-related) [Source:HGNC Symbol;Acc:30252]
NAT6	-0.69	1.46	0.00186546	0.0433067	NAT6	N-acetyltransferase 6 (GCN5-related) [Source:HGNC Symbol;Acc:30252]
SSU72	-0.56	5.14	0.00189865	0.0440329	SSU72	SSU72 RNA polymerase II CTD phosphatase homolog (S. cerevisiae) [Source:HGNC Symbol;Acc:25016]
PEG10	0.62	4.29	0.00190853	0.0442178	PEG10	paternally expressed 10 [Source:HGNC Symbol;Acc:14005]
PLIN3	-0.57	5.13	0.00191477	0.0443179	PLIN3	perilipin 3 [Source:HGNC Symbol;Acc:16893]
CEACAM6	0.65	5.12	0.00191966	0.0443866	CEACAM6	carcinoembryonic antigen-related cell adhesion molecule 6 (non-specific cross reacting antigen) [Source:HGNC Symbol;Acc:1818]
AP4M1	-0.68	2.04	0.00192321	0.0444243	AP4M1	adaptor-related protein complex 4, mu 1 subunit [Source:HGNC Symbol;Acc:574]
PROK2	-1.1	-0.18	0.00192739	0.0444384	PROK2	prokineticin 2 [Source:HGNC Symbol;Acc:18455]
CD40	-0.61	3.32	0.00192767	0.0444384	CD40	CD40 molecule, TNF receptor superfamily member 5 [Source:HGNC Symbol;Acc:11919]
CD40	-0.61	3.32	0.00192767	0.0444384	CD40	CD40 molecule, TNF receptor superfamily member 5 [Source:HGNC Symbol;Acc:11919]
UBL4A	-0.62	3.94	0.00194608	0.0447811	UBL4A	ubiquitin-like 4A [Source:HGNC Symbol;Acc:12505]
C11orf52	-0.65	2.48	0.00194641	0.0447811	C11orf52	chromosome 11 open reading frame 52 [Source:HGNC Symbol;Acc:30531]
C11orf52	-0.65	2.48	0.00194641	0.0447811	C11orf52	chromosome 11 open reading frame 52 [Source:HGNC Symbol;Acc:30531]
C16orf7	-0.8	1.37	0.00194837	0.0447814	C16orf7	chromosome 16 open reading frame 7 [Source:HGNC Symbol;Acc:13526]
LRRC50	1.24	-0.75	0.00195488	0.0448657
AIP	-0.61	2.34	0.00195592	0.0448657	AIP	aryl hydrocarbon receptor interacting protein [Source:HGNC Symbol;Acc:358]
C11orf51	-0.63	2.83	0.00196995	0.0451428
CUBN	0.57	5.1	0.00197303	0.0451686	CUBN	cubilin (intrinsic factor-cobalamin receptor) [Source:HGNC Symbol;Acc:2548]
C12orf39	1.42	-1.09	0.00198063	0.0452068	C12orf39	chromosome 12 open reading frame 39 [Source:HGNC Symbol;Acc:28139]
ADCK2	-0.64	3.77	0.00198265	0.0452068	ADCK2	aarF domain containing kinase 2 [Source:HGNC Symbol;Acc:19039]
KLHL4	0.63	2.33	0.00198286	0.0452068	KLHL4	kelch-like 4 (Drosophila) [Source:HGNC Symbol;Acc:6355]
LRTM1	1.17	-0.27	0.00198413	0.0452068	LRTM1	leucine-rich repeats and transmembrane domains 1 [Source:HGNC Symbol;Acc:25023]
RNASE2	-0.82	0.41	0.00198449	0.0452068	RNASE2	ribonuclease, RNase A family, 2 (liver, eosinophil-derived neurotoxin) [Source:HGNC Symbol;Acc:10045]
APCDD1L	0.71	1.63	0.00198891	0.0452607	APCDD1L	adenomatosis polyposis coli down-regulated 1-like [Source:HGNC Symbol;Acc:26892]
PAOX	-0.86	0.27	0.00199077	0.0452607	PAOX	polyamine oxidase (exo-N4-amino) [Source:HGNC Symbol;Acc:20837]
RIMS1	0.64	3.22	0.0019951	0.0453145	RIMS1	regulating synaptic membrane exocytosis 1 [Source:HGNC Symbol;Acc:17282]
SNRPE	-0.55	2.87	0.00200423	0.0454771	SNRPE	small nuclear ribonucleoprotein polypeptide E [Source:HGNC Symbol;Acc:11161]
ELL	-0.64	2.96	0.00201358	0.0456443	ELL	elongation factor RNA polymerase II [Source:HGNC Symbol;Acc:23114]
PVRL4	-0.53	7.3	0.002023	0.0458065	PVRL4	poliovirus receptor-related 4 [Source:HGNC Symbol;Acc:19688]
ARGLU1	-0.52	5.87	0.00202492	0.0458065	ARGLU1	arginine and glutamate rich 1 [Source:HGNC Symbol;Acc:25482]
MST1P2	-0.78	1.1	0.00202668	0.0458065	MST1P2	macrophage stimulating 1 (hepatocyte growth factor-like) pseudogene 2 [Source:HGNC Symbol;Acc:7383]
MIR205	-0.71	1.61	0.00205771	0.0464623	MIR205	microRNA 205 [Source:HGNC Symbol;Acc:31583]
COX7A2L	-0.56	5.1	0.00206085	0.0464746	COX7A2L	cytochrome c oxidase subunit VIIa polypeptide 2 like [Source:HGNC Symbol;Acc:2289]
NCRNA00099	0.93	0.75	0.00206491	0.0464746
SGSH	-0.57	2.51	0.00206501	0.0464746	SGSH	N-sulfoglucosamine sulfohydrolase [Source:HGNC Symbol;Acc:10818]
CAPN13	-1.01	0.3	0.0020663	0.0464746	CAPN13	calpain 13 [Source:HGNC Symbol;Acc:16663]
C14orf2	-0.55	5.45	0.00206998	0.0465122	C14orf2	chromosome 14 open reading frame 2 [Source:HGNC Symbol;Acc:1188]
FLJ36031	-0.65	1.66	0.00207564	0.046594
WBSCR22	-0.63	4.2	0.00207912	0.0466267	WBSCR22	Williams Beuren syndrome chromosome region 22 [Source:HGNC Symbol;Acc:16405]
WBSCR22	-0.63	4.2	0.00207912	0.0466267	WBSCR22	Williams Beuren syndrome chromosome region 22 [Source:HGNC Symbol;Acc:16405]
MLXIPL	-0.75	1.7	0.00208392	0.0466892	MLXIPL	MLX interacting protein-like [Source:HGNC Symbol;Acc:12744]
MLXIPL	-0.75	1.7	0.00208392	0.0466892	MLXIPL	MLX interacting protein-like [Source:HGNC Symbol;Acc:12744]
TMEM27	1.08	-0.03	0.00209233	0.0467905	TMEM27	transmembrane protein 27 [Source:HGNC Symbol;Acc:29437]
ETV1	0.62	5.01	0.00209369	0.0467905	ETV1	ets variant 1 [Source:HGNC Symbol;Acc:3490]
LOC100125556	-0.78	1.07	0.0020958	0.0467905
PSMD9	-0.57	4.71	0.00209655	0.0467905	PSMD9	proteasome (prosome, macropain) 26S subunit, non-ATPase, 9 [Source:HGNC Symbol;Acc:9567]
LOC148413	-0.6	3.73	0.00210319	0.0468696
ZNF114	0.89	0.65	0.00210415	0.0468696	ZNF114	zinc finger protein 114 [Source:HGNC Symbol;Acc:12894]
MYEOV2	-0.53	5.01	0.00211229	0.0470056	MYEOV2	myeloma overexpressed 2 [Source:HGNC Symbol;Acc:21314]
NHP2L1	-0.53	6.35	0.00211692	0.0470632	NHP2L1	NHP2 non-histone chromosome protein 2-like 1 (S. cerevisiae) [Source:HGNC Symbol;Acc:7819]
DNAL4	-0.76	1.28	0.00212202	0.0471145	DNAL4	dynein, axonemal, light chain 4 [Source:HGNC Symbol;Acc:2955]
MRPS24	-0.58	4.55	0.00212331	0.0471145	MRPS24	mitochondrial ribosomal protein S24 [Source:HGNC Symbol;Acc:14510]
WDR83	-0.55	3.41	0.00213009	0.0472198	WDR83	WD repeat domain 83 [Source:HGNC Symbol;Acc:32672]
C9orf23	-0.65	2.45	0.00213678	0.0472524
TCF24	1.26	-1.28	0.00213697	0.0472524	TCF24	transcription factor 24 [Source:HGNC Symbol;Acc:32275]
RHOV	-0.54	4.59	0.0021377	0.0472524	RHOV	ras homolog family member V [Source:HGNC Symbol;Acc:18313]
DCD	-0.43	9.5	0.00213987	0.0472551	DCD	dermcidin [Source:HGNC Symbol;Acc:14669]
KCNQ5	0.74	2.02	0.00215767	0.0476027	KCNQ5	potassium voltage-gated channel, KQT-like subfamily, member 5 [Source:HGNC Symbol;Acc:6299]
ZG16B	-0.51	3.66	0.00216201	0.0476252	ZG16B	zymogen granule protein 16 homolog B (rat) [Source:HGNC Symbol;Acc:30456]
C7orf29	-0.81	1.74	0.00216282	0.0476252	C7orf29	chromosome 7 open reading frame 29 [Source:HGNC Symbol;Acc:21720]
C9orf142	-0.69	2.05	0.0021747	0.0478414	C9orf142	chromosome 9 open reading frame 142 [Source:HGNC Symbol;Acc:27849]
ARL17A_dup1	-0.99	-0.22	0.00218795	0.048087
LOC100128822	-0.62	2.31	0.00221	0.0485067
NUDT14	-0.72	1.12	0.00221125	0.0485067	NUDT14	nudix (nucleoside diphosphate linked moiety X)-type motif 14 [Source:HGNC Symbol;Acc:20141]
PSMA6	-0.55	4.74	0.00221656	0.0485331	PSMA6	proteasome (prosome, macropain) subunit, alpha type, 6 [Source:HGNC Symbol;Acc:9535]
COL5A3	-0.58	3.44	0.00221897	0.0485331	COL5A3	collagen, type V, alpha 3 [Source:HGNC Symbol;Acc:14864]
CCDC64B	-0.69	1.98	0.00221968	0.0485331	CCDC64B	coiled-coil domain containing 64B [Source:HGNC Symbol;Acc:33584]
DYNLL1	-0.58	7.36	0.00222179	0.0485331	DYNLL1	dynein, light chain, LC8-type 1 [Source:HGNC Symbol;Acc:15476]
NMB	-0.59	1.5	0.00222296	0.0485331	NMB	neuromedin B [Source:HGNC Symbol;Acc:7842]
RPL8	-0.52	7.91	0.00224396	0.0489166	RPL8	ribosomal protein L8 [Source:HGNC Symbol;Acc:10368]
ACADVL	-0.58	6.54	0.00224576	0.0489166	ACADVL	acyl-CoA dehydrogenase, very long chain [Source:HGNC Symbol;Acc:92]
VNN2	-0.7	0.86	0.00224687	0.0489166	VNN2	vanin 2 [Source:HGNC Symbol;Acc:12706]
SPHK1	-0.59	1.88	0.00225658	0.0490816	SPHK1	sphingosine kinase 1 [Source:HGNC Symbol;Acc:11240]
TGM5	-0.61	5.91	0.00226126	0.0491372	TGM5	transglutaminase 5 [Source:HGNC Symbol;Acc:11781]
IER5	-0.57	3.9	0.00226621	0.0491986	IER5	immediate early response 5 [Source:HGNC Symbol;Acc:5393]
GADD45B	-0.61	4.01	0.00228295	0.0495154	GADD45B	growth arrest and DNA-damage-inducible, beta [Source:HGNC Symbol;Acc:4096]
GPSM3	-0.62	2.93	0.00228607	0.0495366	GPSM3	G-protein signaling modulator 3 [Source:HGNC Symbol;Acc:13945]
GPSM3	-0.62	2.93	0.00228607	0.0495366	GPSM3	G-protein signaling modulator 3 [Source:HGNC Symbol;Acc:13945]
GPSM3	-0.62	2.93	0.00228607	0.0495366	GPSM3	G-protein signaling modulator 3 [Source:HGNC Symbol;Acc:13945]
GPSM3	-0.62	2.93	0.00228607	0.0495366	GPSM3	G-protein signaling modulator 3 [Source:HGNC Symbol;Acc:13945]
GPSM3	-0.62	2.93	0.00228607	0.0495366	GPSM3	G-protein signaling modulator 3 [Source:HGNC Symbol;Acc:13945]
GPSM3	-0.62	2.93	0.00228607	0.0495366	GPSM3	G-protein signaling modulator 3 [Source:HGNC Symbol;Acc:13945]
GPSM3	-0.62	2.93	0.00228607	0.0495366	GPSM3	G-protein signaling modulator 3 [Source:HGNC Symbol;Acc:13945]
GPSM3	-0.62	2.93	0.00228607	0.0495366	GPSM3	G-protein signaling modulator 3 [Source:HGNC Symbol;Acc:13945]
GPSM3	-0.62	2.93	0.00228607	0.0495366	GPSM3	G-protein signaling modulator 3 [Source:HGNC Symbol;Acc:13945]
ACYP1	-0.6	3.59	0.00229087	0.0495939	ACYP1	acylphosphatase 1, erythrocyte (common) type [Source:HGNC Symbol;Acc:179]
ADAMTS15	-0.69	2.25	0.00229974	0.0497395	ADAMTS15	ADAM metallopeptidase with thrombospondin type 1 motif, 15 [Source:HGNC Symbol;Acc:16305]
CXCL13	1.72	-1.87	0.00231659	0.050057	CXCL13	chemokine (C-X-C motif) ligand 13 [Source:HGNC Symbol;Acc:10639]
ALOX15	0.37	2.08	0.00233004	0.0503005	ALOX15	arachidonate 15-lipoxygenase [Source:HGNC Symbol;Acc:433]
CHRD	-0.68	2.09	0.00234225	0.0505168	CHRD	chordin [Source:HGNC Symbol;Acc:1949]
HMCN1	0.54	7.68	0.00234496	0.0505281	HMCN1	hemicentin 1 [Source:HGNC Symbol;Acc:19194]
ZNF254	0.49	5.3	0.00235148	0.0505869	ZNF254	zinc finger protein 254 [Source:HGNC Symbol;Acc:13047]
CORO7	-0.66	1.71	0.00235206	0.0505869	CORO7	coronin 7 [Source:HGNC Symbol;Acc:26161]
A2ML1	-0.57	7.95	0.00235767	0.0506602	A2ML1	alpha-2-macroglobulin-like 1 [Source:HGNC Symbol;Acc:23336]
METRNL	-0.63	2.8	0.00236592	0.0507902	METRNL	meteorin, glial cell differentiation regulator-like [Source:HGNC Symbol;Acc:27584]
RPL35A	-0.52	8.69	0.00238161	0.0510797	RPL35A	ribosomal protein L35a [Source:HGNC Symbol;Acc:10345]
FBP2	-1.49	-1.19	0.00238674	0.0511422	FBP2	fructose-1,6-bisphosphatase 2 [Source:HGNC Symbol;Acc:3607]
PPDPF	-0.65	3.82	0.00240896	0.0515706	PPDPF	pancreatic progenitor cell differentiation and proliferation factor homolog (zebrafish) [Source:HGNC Symbol;Acc:16142]
FBRS	-0.62	3.87	0.00241581	0.0516693	FBRS	fibrosin [Source:HGNC Symbol;Acc:20442]
ZNF643	0.71	1.02	0.00242818	0.051838	ZNF643	zinc finger protein 643 [Source:HGNC Symbol;Acc:28053]
MKNK2	-0.53	5.39	0.00242819	0.051838	MKNK2	MAP kinase interacting serine/threonine kinase 2 [Source:HGNC Symbol;Acc:7111]
ACAP3	-0.6	2.44	0.00244052	0.0520439	ACAP3	ArfGAP with coiled-coil, ankyrin repeat and PH domains 3 [Source:HGNC Symbol;Acc:16754]
KLHL17	-0.81	0.67	0.00244355	0.0520439	KLHL17	kelch-like 17 (Drosophila) [Source:HGNC Symbol;Acc:24023]
GDF10	-0.56	1.89	0.00244459	0.0520439	GDF10	growth differentiation factor 10 [Source:HGNC Symbol;Acc:4215]
GDF10	-0.56	1.89	0.00244459	0.0520439	GDF10	growth differentiation factor 10 [Source:HGNC Symbol;Acc:4215]
MRPS7	-0.54	4.43	0.00244693	0.0520457	MRPS7	mitochondrial ribosomal protein S7 [Source:HGNC Symbol;Acc:14499]
ASPHD2	-0.65	2.73	0.0024502	0.0520673	ASPHD2	aspartate beta-hydroxylase domain containing 2 [Source:HGNC Symbol;Acc:30437]
SLC17A3	2.6	-2.68	0.00246846	0.0524071	SLC17A3	solute carrier family 17 (sodium phosphate), member 3 [Source:HGNC Symbol;Acc:10931]
C8orf46	-0.73	1.32	0.00247547	0.0525077	C8orf46	chromosome 8 open reading frame 46 [Source:HGNC Symbol;Acc:28498]
LPPR4	0.64	4.6	0.00248108	0.0525291
CHMP4A	-0.56	5.36	0.00248126	0.0525291	CHMP4A	charged multivesicular body protein 4A [Source:HGNC Symbol;Acc:20274]
DYNC1I1	0.61	2.78	0.00248458	0.0525291	DYNC1I1	dynein, cytoplasmic 1, intermediate chain 1 [Source:HGNC Symbol;Acc:2963]
JAM2	0.61	5.23	0.00248611	0.0525291	JAM2	junctional adhesion molecule 2 [Source:HGNC Symbol;Acc:14686]
LCN10	-0.98	0.19	0.00248823	0.0525291	LCN10	lipocalin 10 [Source:HGNC Symbol;Acc:20892]
WDR85	-0.6	3.67	0.00249012	0.0525291	WDR85	WD repeat domain 85 [Source:HGNC Symbol;Acc:25199]
ARPC1A	-0.54	5.7	0.0025091	0.0528398	ARPC1A	actin related protein 2/3 complex, subunit 1A, 41kDa [Source:HGNC Symbol;Acc:703]
CIRBP	-0.53	6.71	0.00251003	0.0528398	CIRBP	cold inducible RNA binding protein [Source:HGNC Symbol;Acc:1982]
ALB	-1.32	-1.02	0.00251393	0.0528398	ALB	albumin [Source:HGNC Symbol;Acc:399]
C19orf25	-0.76	0.79	0.002514	0.0528398	C19orf25	chromosome 19 open reading frame 25 [Source:HGNC Symbol;Acc:26711]
PDCD5	-0.57	3.69	0.00252736	0.0530722	PDCD5	programmed cell death 5 [Source:HGNC Symbol;Acc:8764]
C1orf122	-0.58	3.67	0.00253314	0.0531453	C1orf122	chromosome 1 open reading frame 122 [Source:HGNC Symbol;Acc:24789]
RPS21	-0.57	5.1	0.00253935	0.0532273	RPS21	ribosomal protein S21 [Source:HGNC Symbol;Acc:10409]
LOC284648	1.36	-0.6	0.00254587	0.0533156
TMEM203	-0.55	4.85	0.00255254	0.0534069	TMEM203	transmembrane protein 203 [Source:HGNC Symbol;Acc:28217]
KLC3	-0.54	4.15	0.00256882	0.0536987	KLC3	kinesin light chain 3 [Source:HGNC Symbol;Acc:20717]
TNNI2	-0.61	2.98	0.00257922	0.0538675	TNNI2	troponin I type 2 (skeletal, fast) [Source:HGNC Symbol;Acc:11946]
KRTAP10-11	-3.19	-3.38	0.00258162	0.0538688	KRTAP10-11	keratin associated protein 10-11 [Source:HGNC Symbol;Acc:20528]
CD63	-0.51	8.29	0.00260369	0.0542804	CD63	CD63 molecule [Source:HGNC Symbol;Acc:1692]
NMRAL1	-0.56	3.01	0.00260761	0.0543131	NMRAL1	NmrA-like family domain containing 1 [Source:HGNC Symbol;Acc:24987]
PLA2G4D	-0.57	3.43	0.00261655	0.0544501	PLA2G4D	phospholipase A2, group IVD (cytosolic) [Source:HGNC Symbol;Acc:30038]
RPA2	-0.52	4.74	0.00261963	0.0544651	RPA2	replication protein A2, 32kDa [Source:HGNC Symbol;Acc:10290]
CCDC130	-0.61	2.92	0.00263486	0.0547326	CCDC130	coiled-coil domain containing 130 [Source:HGNC Symbol;Acc:28118]
LPAL2	0.98	-0.21	0.00265015	0.0549252	LPAL2	lipoprotein, Lp(a)-like 2, pseudogene [Source:HGNC Symbol;Acc:21210]
FASN	-0.64	5.89	0.00265161	0.0549252	FASN	fatty acid synthase [Source:HGNC Symbol;Acc:3594]
DCX	0.78	1.45	0.00265365	0.0549252	DCX	doublecortin [Source:HGNC Symbol;Acc:2714]
XKR6	0.73	1.45	0.00265365	0.0549252	XKR6	XK, Kell blood group complex subunit-related family, member 6 [Source:HGNC Symbol;Acc:27806]
CLDN23	-0.67	2.24	0.00266896	0.0551928	CLDN23	claudin 23 [Source:HGNC Symbol;Acc:17591]
RPS14	-0.52	8.24	0.00267208	0.0552078	RPS14	ribosomal protein S14 [Source:HGNC Symbol;Acc:10387]
MAFB	-0.53	6.08	0.00267639	0.0552234	MAFB	v-maf musculoaponeurotic fibrosarcoma oncogene homolog B (avian) [Source:HGNC Symbol;Acc:6408]
SYT1	0.69	2.51	0.00267762	0.0552234	SYT1	synaptotagmin I [Source:HGNC Symbol;Acc:11509]
FOSL1	0.83	1.09	0.00268346	0.0552786	FOSL1	FOS-like antigen 1 [Source:HGNC Symbol;Acc:13718]
RFX3	0.54	4.39	0.00268508	0.0552786	RFX3	regulatory factor X, 3 (influences HLA class II expression) [Source:HGNC Symbol;Acc:9984]
FAM3A	-0.6	2.6	0.00268942	0.0553186	FAM3A	family with sequence similarity 3, member A [Source:HGNC Symbol;Acc:13749]
ZNF691	-0.6	3.49	0.00270012	0.0554609	ZNF691	zinc finger protein 691 [Source:HGNC Symbol;Acc:28028]
NPDC1	-0.58	2.36	0.00270114	0.0554609	NPDC1	neural proliferation, differentiation and control, 1 [Source:HGNC Symbol;Acc:7899]
RDH16	-0.74	1.55	0.00270407	0.0554718	RDH16	retinol dehydrogenase 16 (all-trans) [Source:HGNC Symbol;Acc:29674]
DNAH14	0.64	2.55	0.00270765	0.055496	DNAH14	dynein, axonemal, heavy chain 14 [Source:HGNC Symbol;Acc:2945]
NTN5	-1.07	-0.51	0.00271273	0.0555507	NTN5	netrin 5 [Source:HGNC Symbol;Acc:25208]
C1QB	-0.59	3.47	0.00273214	0.0558988	C1QB	complement component 1, q subcomponent, B chain [Source:HGNC Symbol;Acc:1242]
C1QB	-0.59	3.47	0.00273214	0.0558988	C1QB	complement component 1, q subcomponent, B chain [Source:HGNC Symbol;Acc:1242]
NDOR1	-0.56	2.43	0.00273812	0.0559715	NDOR1	NADPH dependent diflavin oxidoreductase 1 [Source:HGNC Symbol;Acc:29838]
TMPRSS11D	0.64	1.39	0.00275514	0.0562697	TMPRSS11D	transmembrane protease, serine 11D [Source:HGNC Symbol;Acc:24059]
RPL23	-0.53	9.07	0.00276092	0.0563379	RPL23	ribosomal protein L23 [Source:HGNC Symbol;Acc:10316]
NDUFB7	-0.61	2.75	0.0027717	0.0564974	NDUFB7	NADH dehydrogenase (ubiquinone) 1 beta subcomplex, 7, 18kDa [Source:HGNC Symbol;Acc:7702]
PIN4	-0.58	3.75	0.00277363	0.0564974	PIN4	protein (peptidylprolyl cis/trans isomerase) NIMA-interacting, 4 (parvulin) [Source:HGNC Symbol;Acc:8992]
WDR72	0.6	5.31	0.00278133	0.0566045	WDR72	WD repeat domain 72 [Source:HGNC Symbol;Acc:26790]
C1orf104	-0.62	4.22	0.00279256	0.0567829
HMHA1	-0.71	1.58	0.00279515	0.0567856	HMHA1	histocompatibility (minor) HA-1 [Source:HGNC Symbol;Acc:17102]
MRPL2	-0.58	2.86	0.002813	0.0570111	MRPL2	mitochondrial ribosomal protein L2 [Source:HGNC Symbol;Acc:14056]
TNFSF12	-0.53	3.58	0.00281314	0.0570111	TNFSF12	tumor necrosis factor (ligand) superfamily, member 12 [Source:HGNC Symbol;Acc:11927]
CNTD1	-0.53	4.69	0.00281595	0.0570111	CNTD1	cyclin N-terminal domain containing 1 [Source:HGNC Symbol;Acc:26847]
COX8A	-0.57	5.26	0.00281612	0.0570111	COX8A	cytochrome c oxidase subunit VIIIA (ubiquitous) [Source:HGNC Symbol;Acc:2294]
CLTA	-0.53	5.38	0.00282324	0.0571051	CLTA	clathrin, light chain A [Source:HGNC Symbol;Acc:2090]
DPM1	-0.53	4.23	0.00283224	0.0572371	DPM1	dolichyl-phosphate mannosyltransferase polypeptide 1, catalytic subunit [Source:HGNC Symbol;Acc:3005]
RP1-177G6.2	0.67	1.47	0.00284784	0.0574759
DHRS9	-0.57	3.56	0.00284904	0.0574759	DHRS9	dehydrogenase/reductase (SDR family) member 9 [Source:HGNC Symbol;Acc:16888]
AIMP2	-0.57	4.3	0.00285789	0.0575514	AIMP2	aminoacyl tRNA synthetase complex-interacting multifunctional protein 2 [Source:HGNC Symbol;Acc:20609]
ULK1	-0.59	4.19	0.00285905	0.0575514	ULK1	unc-51-like kinase 1 (C. elegans) [Source:HGNC Symbol;Acc:12558]
C5orf40	0.9	0.22	0.00286058	0.0575514
BAIAP3	-0.61	1.85	0.00286274	0.0575514	BAIAP3	BAI1-associated protein 3 [Source:HGNC Symbol;Acc:948]
GRB7	-0.58	3.14	0.00286634	0.0575612	GRB7	growth factor receptor-bound protein 7 [Source:HGNC Symbol;Acc:4567]
NKX3-2	2.13	-2.38	0.00286822	0.0575612	NKX3-2	NK3 homeobox 2 [Source:HGNC Symbol;Acc:951]
KCNA4	0.76	0.89	0.00288039	0.0577553	KCNA4	potassium voltage-gated channel, shaker-related subfamily, member 4 [Source:HGNC Symbol;Acc:6222]
MRPS26	-0.57	4.03	0.00288456	0.0577636	MRPS26	mitochondrial ribosomal protein S26 [Source:HGNC Symbol;Acc:14045]
BTN3A2	0.59	4.04	0.00288581	0.0577636	BTN3A2	butyrophilin, subfamily 3, member A2 [Source:HGNC Symbol;Acc:1139]
C11orf83	-0.75	1.06	0.00289882	0.0579739	C11orf83	chromosome 11 open reading frame 83 [Source:HGNC Symbol;Acc:34399]
KRT19	-0.49	4.07	0.00291684	0.0582624	KRT19	keratin 19 [Source:HGNC Symbol;Acc:6436]
PTPRD	0.72	4	0.00291919	0.0582624	PTPRD	protein tyrosine phosphatase, receptor type, D [Source:HGNC Symbol;Acc:9668]
PCDHB11	0.57	2.97	0.00292081	0.0582624	PCDHB11	protocadherin beta 11 [Source:HGNC Symbol;Acc:8682]
ENPP2	0.56	6.51	0.00293223	0.0584043	ENPP2	ectonucleotide pyrophosphatase/phosphodiesterase 2 [Source:HGNC Symbol;Acc:3357]
C7orf30	-0.57	3.86	0.00293298	0.0584043
RGS7BP	0.85	1.93	0.002936	0.058414	RGS7BP	regulator of G-protein signaling 7 binding protein [Source:HGNC Symbol;Acc:23271]
LSM10	-0.61	2.84	0.00294449	0.0585324	LSM10	LSM10, U7 small nuclear RNA associated [Source:HGNC Symbol;Acc:17562]
C17orf89	-0.57	3.23	0.0029829	0.059245	C17orf89	chromosome 17 open reading frame 89 [Source:HGNC Symbol;Acc:33551]
OR2AE1	1.26	-0.93	0.00298793	0.0592941	OR2AE1	olfactory receptor, family 2, subfamily AE, member 1 [Source:HGNC Symbol;Acc:15087]
TFPI2	1.2	-0.26	0.00299813	0.0594454	TFPI2	tissue factor pathway inhibitor 2 [Source:HGNC Symbol;Acc:11761]
VNN3	-1.54	-1.57	0.00300667	0.0595124	VNN3	vanin 3 [Source:HGNC Symbol;Acc:16431]
TREM1	-1.3	-1.51	0.00300667	0.0595124	TREM1	triggering receptor expressed on myeloid cells 1 [Source:HGNC Symbol;Acc:17760]
HIST1H4B	0.87	0.16	0.00303197	0.0599618	HIST1H4B	histone cluster 1, H4b [Source:HGNC Symbol;Acc:4789]
SLCO5A1	0.9	-0.17	0.00303735	0.0599858	SLCO5A1	solute carrier organic anion transporter family, member 5A1 [Source:HGNC Symbol;Acc:19046]
LCE2B	-0.55	7.57	0.00303837	0.0599858	LCE2B	late cornified envelope 2B [Source:HGNC Symbol;Acc:16610]
BCAP31	-0.56	4.8	0.00305628	0.0602877	BCAP31	B-cell receptor-associated protein 31 [Source:HGNC Symbol;Acc:16695]
RBFOX1	0.91	0.02	0.00305982	0.0603061	RBFOX1	RNA binding protein, fox-1 homolog (C. elegans) 1 [Source:HGNC Symbol;Acc:18222]
TMED9	-0.47	5.16	0.00306356	0.0603284	TMED9	transmembrane emp24 protein transport domain containing 9 [Source:HGNC Symbol;Acc:24878]
NXT1	-0.61	2.77	0.00307419	0.0604861	NXT1	NTF2-like export factor 1 [Source:HGNC Symbol;Acc:15913]
MUC7	0.7	2.87	0.00308507	0.0606485	MUC7	mucin 7, secreted [Source:HGNC Symbol;Acc:7518]
DGKQ	-0.63	2.75	0.00308817	0.0606485	DGKQ	diacylglycerol kinase, theta 110kDa [Source:HGNC Symbol;Acc:2856]
CILP	-0.6	5.28	0.00309087	0.0606485	CILP	cartilage intermediate layer protein, nucleotide pyrophosphohydrolase [Source:HGNC Symbol;Acc:1980]
C1orf77	-0.53	5.81	0.0030954	0.0606485
ZNF280B	0.63	1.84	0.00309925	0.0606485	ZNF280B	zinc finger protein 280B [Source:HGNC Symbol;Acc:23022]
NCRNA00051	-1.71	-1.88	0.00309999	0.0606485
SAT2	-0.55	4.69	0.00310082	0.0606485	SAT2	spermidine/spermine N1-acetyltransferase family member 2 [Source:HGNC Symbol;Acc:23160]
CPZ	0.52	3.01	0.00311059	0.0607881	CPZ	carboxypeptidase Z [Source:HGNC Symbol;Acc:2333]
PTPRQ	0.55	2.33	0.00312092	0.0609384	PTPRQ	protein tyrosine phosphatase, receptor type, Q [Source:HGNC Symbol;Acc:9679]
RPS2P32	-0.65	2.16	0.00312961	0.0610541	RPS2P32	ribosomal protein S2 pseudogene 32 [Source:HGNC Symbol;Acc:30518]
IFRD2	-0.64	2.51	0.00313213	0.0610541	IFRD2	interferon-related developmental regulator 2 [Source:HGNC Symbol;Acc:5457]
IFRD2	-0.64	2.51	0.00313213	0.0610541	IFRD2	interferon-related developmental regulator 2 [Source:HGNC Symbol;Acc:5457]
CRYBB2	-2.75	-2.93	0.00314092	0.0611738	CRYBB2	crystallin, beta B2 [Source:HGNC Symbol;Acc:2398]
TRIM7	-0.56	4.77	0.00314956	0.0612537	TRIM7	tripartite motif containing 7 [Source:HGNC Symbol;Acc:16278]
DPEP2	-0.65	1.93	0.00315033	0.0612537	DPEP2	dipeptidase 2 [Source:HGNC Symbol;Acc:23028]
IRX3	-0.59	4.37	0.0031681	0.0615475	IRX3	iroquois homeobox 3 [Source:HGNC Symbol;Acc:14360]
FUK	-0.64	2.69	0.00317247	0.0615805	FUK	fucokinase [Source:HGNC Symbol;Acc:29500]
ZNF547	-0.75	1.35	0.00318044	0.0616834	ZNF547	zinc finger protein 547 [Source:HGNC Symbol;Acc:26432]
CABP7	-0.79	0.56	0.00321237	0.0622504	CABP7	calcium binding protein 7 [Source:HGNC Symbol;Acc:20834]
ZNF595	0.51	3.23	0.00322033	0.0623524	ZNF595	zinc finger protein 595 [Source:HGNC Symbol;Acc:27196]
CRYM	-0.68	1.68	0.0032284	0.0624563	CRYM	crystallin, mu [Source:HGNC Symbol;Acc:2418]
ABCB6	-0.56	3.78	0.00323918	0.0625569	ABCB6	ATP-binding cassette, sub-family B (MDR/TAP), member 6 [Source:HGNC Symbol;Acc:47]
SPDYA	-0.61	2.51	0.00324021	0.0625569	SPDYA	speedy homolog A (Xenopus laevis) [Source:HGNC Symbol;Acc:30613]
PLA2G2D	1.22	-0.77	0.0032432	0.0625569	PLA2G2D	phospholipase A2, group IID [Source:HGNC Symbol;Acc:9033]
MYBL1	0.6	2.88	0.00324444	0.0625569	MYBL1	v-myb myeloblastosis viral oncogene homolog (avian)-like 1 [Source:HGNC Symbol;Acc:7547]
EPHB6	-0.54	6.03	0.00325416	0.0626922	EPHB6	EPH receptor B6 [Source:HGNC Symbol;Acc:3396]
EPHB6	-0.54	6.03	0.00325416	0.0626922	EPHB6	EPH receptor B6 [Source:HGNC Symbol;Acc:3396]
CSRP2	-0.66	2.48	0.00326785	0.0628714	CSRP2	cysteine and glycine-rich protein 2 [Source:HGNC Symbol;Acc:2470]
RIPPLY1	-2.53	-2.56	0.00326891	0.0628714	RIPPLY1	ripply1 homolog (zebrafish) [Source:HGNC Symbol;Acc:25117]
FAM113A	-0.63	2.97	0.00328866	0.0631987
CEACAM7	0.64	1.67	0.00329463	0.0632607	CEACAM7	carcinoembryonic antigen-related cell adhesion molecule 7 [Source:HGNC Symbol;Acc:1819]
RSPH6A	1.72	-2.04	0.00330935	0.0634906	RSPH6A	radial spoke head 6 homolog A (Chlamydomonas) [Source:HGNC Symbol;Acc:14241]
LOC728855_dup2	-2.38	-2.7	0.00332066	0.0635784
APOE	-0.79	2.06	0.00332272	0.0635784	APOE	apolipoprotein E [Source:HGNC Symbol;Acc:613]
PER1	-0.53	4.98	0.00332439	0.0635784	PER1	period homolog 1 (Drosophila) [Source:HGNC Symbol;Acc:8845]
FLJ35776	0.61	2.22	0.00332494	0.0635784
ENOX1	0.63	1.84	0.00333103	0.0636422	ENOX1	ecto-NOX disulfide-thiol exchanger 1 [Source:HGNC Symbol;Acc:25474]
D4S234E	-0.55	6.75	0.0033439	0.0638353
SPSB3	-0.61	2.91	0.00334869	0.0638739	SPSB3	splA/ryanodine receptor domain and SOCS box containing 3 [Source:HGNC Symbol;Acc:30629]
ZWINT	-0.57	2.15	0.00335325	0.0638954	ZWINT	ZW10 interactor [Source:HGNC Symbol;Acc:13195]
COL7A1	-0.61	5.67	0.00336119	0.0638954	COL7A1	collagen, type VII, alpha 1 [Source:HGNC Symbol;Acc:2214]
CUEDC2	-0.5	3.33	0.00336281	0.0638954	CUEDC2	CUE domain containing 2 [Source:HGNC Symbol;Acc:28352]
LILRB4	-0.56	2.11	0.00336395	0.0638954	LILRB4	leukocyte immunoglobulin-like receptor, subfamily B (with TM and ITIM domains), member 4 [Source:HGNC Symbol;Acc:6608]
LILRB4	-0.56	2.11	0.00336395	0.0638954	LILRB4	leukocyte immunoglobulin-like receptor, subfamily B (with TM and ITIM domains), member 4 [Source:HGNC Symbol;Acc:6608]
LILRB4	-0.56	2.11	0.00336395	0.0638954	LILRB4	leukocyte immunoglobulin-like receptor, subfamily B (with TM and ITIM domains), member 4 [Source:HGNC Symbol;Acc:6608]
LILRB4	-0.56	2.11	0.00336395	0.0638954	LILRB4	leukocyte immunoglobulin-like receptor, subfamily B (with TM and ITIM domains), member 4 [Source:HGNC Symbol;Acc:6608]
PGLS	-0.65	1.99	0.00336397	0.0638954	PGLS	6-phosphogluconolactonase [Source:HGNC Symbol;Acc:8903]
TIGIT	0.55	2.98	0.00336641	0.0638954	TIGIT	T cell immunoreceptor with Ig and ITIM domains [Source:HGNC Symbol;Acc:26838]
TMEM134	-0.6	2.87	0.00337611	0.0640269	TMEM134	transmembrane protein 134 [Source:HGNC Symbol;Acc:26142]
C6orf168	0.64	2.01	0.00338052	0.0640486
DERL3	-1.09	-0.9	0.0033828	0.0640486	DERL3	derlin 3 [Source:HGNC Symbol;Acc:14236]
CTTN	-0.5	6.63	0.00338873	0.0641084	CTTN	cortactin [Source:HGNC Symbol;Acc:3338]
OR9A2	1.56	-1.99	0.00339412	0.0641578	OR9A2	olfactory receptor, family 9, subfamily A, member 2 [Source:HGNC Symbol;Acc:15093]
OR9A2	1.56	-1.99	0.00339412	0.0641578	OR9A2	olfactory receptor, family 9, subfamily A, member 2 [Source:HGNC Symbol;Acc:15093]
KCNJ3	1.06	-0.4	0.00340413	0.0642944	KCNJ3	potassium inwardly-rectifying channel, subfamily J, member 3 [Source:HGNC Symbol;Acc:6264]
LHX2	0.64	1.91	0.00340805	0.0643156	LHX2	LIM homeobox 2 [Source:HGNC Symbol;Acc:6594]
ZP3	-0.71	1.03	0.00341082	0.0643156	ZP3	zona pellucida glycoprotein 3 (sperm receptor) [Source:HGNC Symbol;Acc:13189]
PLCZ1	0.69	1.55	0.00341912	0.0644195	PLCZ1	phospholipase C, zeta 1 [Source:HGNC Symbol;Acc:19218]
COX7C	-0.52	7.03	0.00342658	0.0645073	COX7C	cytochrome c oxidase subunit VIIc [Source:HGNC Symbol;Acc:2292]
ZBTB22	-0.6	2.73	0.00345812	0.0650482	ZBTB22	zinc finger and BTB domain containing 22 [Source:HGNC Symbol;Acc:13085]
ZBTB22	-0.6	2.73	0.00345812	0.0650482	ZBTB22	zinc finger and BTB domain containing 22 [Source:HGNC Symbol;Acc:13085]
ZBTB22	-0.6	2.73	0.00345812	0.0650482	ZBTB22	zinc finger and BTB domain containing 22 [Source:HGNC Symbol;Acc:13085]
ZBTB22	-0.6	2.73	0.00345812	0.0650482	ZBTB22	zinc finger and BTB domain containing 22 [Source:HGNC Symbol;Acc:13085]
ZBTB22	-0.6	2.73	0.00345812	0.0650482	ZBTB22	zinc finger and BTB domain containing 22 [Source:HGNC Symbol;Acc:13085]
TPRN	-0.63	1.48	0.00349354	0.065661	TPRN	taperin [Source:HGNC Symbol;Acc:26894]
GABRP	0.55	5.91	0.00350753	0.0658471	GABRP	gamma-aminobutyric acid (GABA) A receptor, pi [Source:HGNC Symbol;Acc:4089]
AGR2	-0.76	1.43	0.00350915	0.0658471	AGR2	anterior gradient 2 homolog (Xenopus laevis) [Source:HGNC Symbol;Acc:328]
DUS1L	-0.59	3.98	0.00353345	0.0662493	DUS1L	dihydrouridine synthase 1-like (S. cerevisiae) [Source:HGNC Symbol;Acc:30086]
SHC2	-0.76	1.63	0.00353958	0.0662566	SHC2	SHC (Src homology 2 domain containing) transforming protein 2 [Source:HGNC Symbol;Acc:29869]
KANK3	-0.63	1.64	0.00353958	0.0662566	KANK3	KN motif and ankyrin repeat domains 3 [Source:HGNC Symbol;Acc:24796]
TNIP2	-0.55	3.11	0.00354793	0.0663592	TNIP2	TNFAIP3 interacting protein 2 [Source:HGNC Symbol;Acc:19118]
CRELD2	-0.54	3.5	0.00355715	0.0663869	CRELD2	cysteine-rich with EGF-like domains 2 [Source:HGNC Symbol;Acc:28150]
DHCR7	-0.58	5.81	0.00355727	0.0663869	DHCR7	7-dehydrocholesterol reductase [Source:HGNC Symbol;Acc:2860]
CDKN1A	-0.55	7.04	0.00355803	0.0663869	CDKN1A	cyclin-dependent kinase inhibitor 1A (p21, Cip1) [Source:HGNC Symbol;Acc:1784]
LOC728853	0.72	0.77	0.00356983	0.0665533
GZMK	0.64	2.15	0.00359233	0.0668615	GZMK	granzyme K (granzyme 3; tryptase II) [Source:HGNC Symbol;Acc:4711]
SIRT7	-0.56	2.7	0.00359532	0.0668615	SIRT7	sirtuin 7 [Source:HGNC Symbol;Acc:14935]
UQCRFS1	-0.52	4.24	0.00359714	0.0668615	UQCRFS1	ubiquinol-cytochrome c reductase, Rieske iron-sulfur polypeptide 1 [Source:HGNC Symbol;Acc:12587]
TCEB1	-0.58	3.03	0.00359794	0.0668615	TCEB1	transcription elongation factor B (SIII), polypeptide 1 (15kDa, elongin C) [Source:HGNC Symbol;Acc:11617]
SPINK7	-0.62	1.69	0.00361476	0.0670625	SPINK7	serine peptidase inhibitor, Kazal type 7 (putative) [Source:HGNC Symbol;Acc:24643]
TEX264	-0.58	3.56	0.0036165	0.0670625	TEX264	testis expressed 264 [Source:HGNC Symbol;Acc:30247]
PLCB4	0.55	6.06	0.00361747	0.0670625	PLCB4	phospholipase C, beta 4 [Source:HGNC Symbol;Acc:9059]
RRP36	-0.54	3.9	0.00363522	0.0673375	RRP36	ribosomal RNA processing 36 homolog (S. cerevisiae) [Source:HGNC Symbol;Acc:21374]
WNK3	0.57	3.62	0.00364542	0.0674724	WNK3	WNK lysine deficient protein kinase 3 [Source:HGNC Symbol;Acc:14543]
DUSP14	-0.51	5.36	0.0036504	0.0675105	DUSP14	dual specificity phosphatase 14 [Source:HGNC Symbol;Acc:17007]
ST7OT1	-0.62	2.04	0.00365414	0.0675257
CNIH2	1.04	-0.93	0.00366763	0.0677207	CNIH2	cornichon homolog 2 (Drosophila) [Source:HGNC Symbol;Acc:28744]
PSMA5	-0.54	5.8	0.00367133	0.0677349	PSMA5	proteasome (prosome, macropain) subunit, alpha type, 5 [Source:HGNC Symbol;Acc:9534]
LY6E	-0.57	3.4	0.003678	0.0678038	LY6E	lymphocyte antigen 6 complex, locus E [Source:HGNC Symbol;Acc:6727]
C11orf34	0.56	2.93	0.00368775	0.0679293	C11orf34	chromosome 11 open reading frame 34 [Source:HGNC Symbol;Acc:30053]
NPHS1	1.18	-1.2	0.0037201	0.0684706	NPHS1	nephrosis 1, congenital, Finnish type (nephrin) [Source:HGNC Symbol;Acc:7908]
C1orf68	-0.56	8.66	0.0037467	0.0689053	C1orf68	chromosome 1 open reading frame 68 [Source:HGNC Symbol;Acc:29468]
FAM198B	0.55	6.34	0.00375391	0.0689454	FAM198B	family with sequence similarity 198, member B [Source:HGNC Symbol;Acc:25312]
ABCG1	-0.55	4.57	0.00375667	0.0689454	ABCG1	ATP-binding cassette, sub-family G (WHITE), member 1 [Source:HGNC Symbol;Acc:73]
CREB3L1	0.48	4.35	0.00375784	0.0689454	CREB3L1	cAMP responsive element binding protein 3-like 1 [Source:HGNC Symbol;Acc:18856]
PITPNM3	-0.53	5.13	0.00377612	0.069226	PITPNM3	PITPNM family member 3 [Source:HGNC Symbol;Acc:21043]
CCNL2	-0.51	6.57	0.00378477	0.0692646	CCNL2	cyclin L2 [Source:HGNC Symbol;Acc:20570]
PHLDA2	-0.81	0.64	0.00379115	0.0692646	PHLDA2	pleckstrin homology-like domain, family A, member 2 [Source:HGNC Symbol;Acc:12385]
LEO1	0.51	5.95	0.00379118	0.0692646	LEO1	Leo1, Paf1/RNA polymerase II complex component, homolog (S. cerevisiae) [Source:HGNC Symbol;Acc:30401]
LOC100130000	-1.09	-0.74	0.00379203	0.0692646
LOC100129931	-0.5	5.81	0.00379323	0.0692646
RBP4	-0.57	4.16	0.00380966	0.0695098	RBP4	retinol binding protein 4, plasma [Source:HGNC Symbol;Acc:9922]
ARPC3	-0.52	4.99	0.00382724	0.0697755	ARPC3	actin related protein 2/3 complex, subunit 3, 21kDa [Source:HGNC Symbol;Acc:706]
MTRNR2L2	0.61	10.61	0.00383821	0.069846
PHGDH	-0.47	5.38	0.00384346	0.069846	PHGDH	phosphoglycerate dehydrogenase [Source:HGNC Symbol;Acc:8923]
LDHD	-0.76	1.48	0.00384519	0.069846	LDHD	lactate dehydrogenase D [Source:HGNC Symbol;Acc:19708]
FAM69C	-0.72	1.03	0.00384577	0.069846	FAM69C	family with sequence similarity 69, member C [Source:HGNC Symbol;Acc:31729]
MAK	0.53	4.45	0.00384623	0.069846	MAK	male germ cell-associated kinase [Source:HGNC Symbol;Acc:6816]
PDE4B	0.57	5.19	0.00385366	0.069926	PDE4B	phosphodiesterase 4B, cAMP-specific [Source:HGNC Symbol;Acc:8781]
TRHR	0.9	0.07	0.00386058	0.0699966	TRHR	thyrotropin-releasing hormone receptor [Source:HGNC Symbol;Acc:12299]
NOV	0.55	5.86	0.00390986	0.0708344	NOV	nephroblastoma overexpressed [Source:HGNC Symbol;Acc:7885]
MIIP	-0.84	0.54	0.00391891	0.0709427	MIIP	migration and invasion inhibitory protein [Source:HGNC Symbol;Acc:25715]
SNCG	-0.62	1.3	0.00392747	0.0710421	SNCG	synuclein, gamma (breast cancer-specific protein 1) [Source:HGNC Symbol;Acc:11141]
NSDHL	-0.64	4.32	0.00393372	0.0710993	NSDHL	NAD(P) dependent steroid dehydrogenase-like [Source:HGNC Symbol;Acc:13398]
CFTR	0.55	4.8	0.0039654	0.071616	CFTR	cystic fibrosis transmembrane conductance regulator (ATP-binding cassette sub-family C, member 7) [Source:HGNC Symbol;Acc:1884]
HMGN2	-0.53	5.03	0.00397196	0.0716784	HMGN2	high mobility group nucleosomal binding domain 2 [Source:HGNC Symbol;Acc:4986]
MKX	0.64	1.77	0.00397664	0.0717068	MKX	mohawk homeobox [Source:HGNC Symbol;Acc:23729]
CD96	0.46	3.63	0.0039846	0.0717943	CD96	CD96 molecule [Source:HGNC Symbol;Acc:16892]
PDC	0.73	0.99	0.00398885	0.0718062	PDC	phosducin [Source:HGNC Symbol;Acc:8759]
PNMT	-2.01	-2.06	0.00399148	0.0718062	PNMT	phenylethanolamine N-methyltransferase [Source:HGNC Symbol;Acc:9160]
PCDHA9	0.59	2.37	0.00400482	0.0719044	PCDHA9	protocadherin alpha 9 [Source:HGNC Symbol;Acc:8675]
CRAT	-0.71	5.64	0.00401213	0.0719044	CRAT	carnitine O-acetyltransferase [Source:HGNC Symbol;Acc:2342]
ASIP	-1.54	-1.71	0.00401248	0.0719044	ASIP	agouti signaling protein [Source:HGNC Symbol;Acc:745]
FABP6	-1.5	-1.74	0.00401248	0.0719044	FABP6	fatty acid binding protein 6, ileal [Source:HGNC Symbol;Acc:3561]
LOC729467	-0.64	0.83	0.00401485	0.0719044
EYA4	0.67	1.8	0.00401561	0.0719044	EYA4	eyes absent homolog 4 (Drosophila) [Source:HGNC Symbol;Acc:3522]
C10orf10	-0.51	4.06	0.00402477	0.0720012	C10orf10	chromosome 10 open reading frame 10 [Source:HGNC Symbol;Acc:23355]
FAM109A	-0.63	2.19	0.00402726	0.0720012	FAM109A	family with sequence similarity 109, member A [Source:HGNC Symbol;Acc:26509]
TNNC2	-0.76	0.4	0.0040342	0.0720696	TNNC2	troponin C type 2 (fast) [Source:HGNC Symbol;Acc:11944]
PLCD1	-0.55	3.59	0.00404951	0.0722346	PLCD1	phospholipase C, delta 1 [Source:HGNC Symbol;Acc:9060]
ITGAE	-0.56	3.31	0.00404969	0.0722346	ITGAE	integrin, alpha E (antigen CD103, human mucosal lymphocyte antigen 1; alpha polypeptide) [Source:HGNC Symbol;Acc:6147]
ETHE1	-0.55	3.05	0.00408972	0.072877	ETHE1	ethylmalonic encephalopathy 1 [Source:HGNC Symbol;Acc:23287]
GPR171	0.52	1.82	0.00409201	0.072877	GPR171	G protein-coupled receptor 171 [Source:HGNC Symbol;Acc:30057]
PYGO1	0.51	3.6	0.00409654	0.0728894	PYGO1	pygopus homolog 1 (Drosophila) [Source:HGNC Symbol;Acc:30256]
RPPH1	0.53	2.64	0.00409903	0.0728894	RPPH1	ribonuclease P RNA component H1 [Source:HGNC Symbol;Acc:19273]
SPRR1A	-0.61	4.64	0.0041155	0.0731261	SPRR1A	small proline-rich protein 1A [Source:HGNC Symbol;Acc:11259]
LPAR2	-0.59	2.61	0.00413169	0.0733574	LPAR2	lysophosphatidic acid receptor 2 [Source:HGNC Symbol;Acc:3168]
PSMA7	-0.52	6.28	0.00413987	0.0733832	PSMA7	proteasome (prosome, macropain) subunit, alpha type, 7 [Source:HGNC Symbol;Acc:9536]
KCNMB2	0.67	1.02	0.00414173	0.0733832	KCNMB2	potassium large conductance calcium-activated channel, subfamily M, beta member 2 [Source:HGNC Symbol;Acc:6286]
BAD	-0.67	1.42	0.00414268	0.0733832	BAD	BCL2-associated agonist of cell death [Source:HGNC Symbol;Acc:936]
FLJ43390	1.14	-1.01	0.00414843	0.0734288
PRDM5	0.49	3.59	0.00415724	0.0735285	PRDM5	PR domain containing 5 [Source:HGNC Symbol;Acc:9349]
PPM1J	-0.62	2.49	0.00417624	0.0738079	PPM1J	protein phosphatase, Mg2+/Mn2+ dependent, 1J [Source:HGNC Symbol;Acc:20785]
GRIA2	0.57	3.49	0.00418618	0.0739023	GRIA2	glutamate receptor, ionotropic, AMPA 2 [Source:HGNC Symbol;Acc:4572]
APH1A	-0.48	5.03	0.00418798	0.0739023	APH1A	anterior pharynx defective 1 homolog A (C. elegans) [Source:HGNC Symbol;Acc:29509]
APH1A	-0.48	5.03	0.00418798	0.0739023	APH1A	anterior pharynx defective 1 homolog A (C. elegans) [Source:HGNC Symbol;Acc:29509]
BCAS1	0.59	1.87	0.00420287	0.0741085	BCAS1	breast carcinoma amplified sequence 1 [Source:HGNC Symbol;Acc:974]
XYLT2	-0.58	3.24	0.00422567	0.0744536	XYLT2	xylosyltransferase II [Source:HGNC Symbol;Acc:15517]
ZFAT-AS1	0.94	0.16	0.00423496	0.0745605	ZFAT-AS1	ZFAT antisense RNA 1 [Source:HGNC Symbol;Acc:33992]
SNHG12	-0.55	3.11	0.00424498	0.0746799	SNHG12	small nucleolar RNA host gene 12 (non-protein coding) [Source:HGNC Symbol;Acc:30062]
ZNF385D	0.51	4.53	0.00425591	0.0748153	ZNF385D	zinc finger protein 385D [Source:HGNC Symbol;Acc:26191]
FGF1	0.63	3.38	0.00426515	0.0749206	FGF1	fibroblast growth factor 1 (acidic) [Source:HGNC Symbol;Acc:3665]
SAT1	-0.43	5.84	0.00426867	0.0749255	SAT1	spermidine/spermine N1-acetyltransferase 1 [Source:HGNC Symbol;Acc:10540]
ACP5	-0.61	2.37	0.0042745	0.0749708	ACP5	acid phosphatase 5, tartrate resistant [Source:HGNC Symbol;Acc:124]
ABCG5	0.74	1.02	0.00433472	0.0759695	ABCG5	ATP-binding cassette, sub-family G (WHITE), member 5 [Source:HGNC Symbol;Acc:13886]
SIRT6	-0.77	0.91	0.00436797	0.0764942	SIRT6	sirtuin 6 [Source:HGNC Symbol;Acc:14934]
SH2D1A	0.78	0.5	0.00438745	0.0767771	SH2D1A	SH2 domain containing 1A [Source:HGNC Symbol;Acc:10820]
SH2D1A	0.78	0.5	0.00438745	0.0767771	SH2D1A	SH2 domain containing 1A [Source:HGNC Symbol;Acc:10820]
THSD7B	0.85	1.05	0.0044101	0.0769759	THSD7B	thrombospondin, type I, domain containing 7B [Source:HGNC Symbol;Acc:29348]
CCDC122	0.61	2.54	0.00441108	0.0769759	CCDC122	coiled-coil domain containing 122 [Source:HGNC Symbol;Acc:26478]
FSIP2	0.51	5.55	0.00441113	0.0769759	FSIP2	fibrous sheath interacting protein 2 [Source:HGNC Symbol;Acc:21675]
CHMP1A	-0.54	3.99	0.00441214	0.0769759	CHMP1A	charged multivesicular body protein 1A [Source:HGNC Symbol;Acc:8740]
DUSP5	-0.55	3.65	0.00442195	0.0770439	DUSP5	dual specificity phosphatase 5 [Source:HGNC Symbol;Acc:3071]
PSMD4	-0.5	4.86	0.00442271	0.0770439	PSMD4	proteasome (prosome, macropain) 26S subunit, non-ATPase, 4 [Source:HGNC Symbol;Acc:9561]
CYP26B1	-0.53	6.74	0.00442724	0.0770647	CYP26B1	cytochrome P450, family 26, subfamily B, polypeptide 1 [Source:HGNC Symbol;Acc:20581]
ECSCR	-0.52	3.01	0.00443136	0.0770783	ECSCR	endothelial cell surface expressed chemotaxis and apoptosis regulator [Source:HGNC Symbol;Acc:35454]
ITGB2	-0.46	4.71	0.00444446	0.0772093	ITGB2	integrin, beta 2 (complement component 3 receptor 3 and 4 subunit) [Source:HGNC Symbol;Acc:6155]
ITGB2	-0.46	4.71	0.00444446	0.0772093	ITGB2	integrin, beta 2 (complement component 3 receptor 3 and 4 subunit) [Source:HGNC Symbol;Acc:6155]
GPC5	1.19	-0.85	0.00444602	0.0772093	GPC5	glypican 5 [Source:HGNC Symbol;Acc:4453]
GPR33	1.98	-2.49	0.00444892	0.0772093	GPR33	G protein-coupled receptor 33 (gene/pseudogene) [Source:HGNC Symbol;Acc:4489]
GPX4	-0.5	4.36	0.00446031	0.0773123	GPX4	glutathione peroxidase 4 [Source:HGNC Symbol;Acc:4556]
GRHPR	-0.49	5.21	0.00446358	0.0773123	GRHPR	glyoxylate reductase/hydroxypyruvate reductase [Source:HGNC Symbol;Acc:4570]
SYF2	-0.51	5.13	0.0044649	0.0773123	SYF2	SYF2 homolog, RNA splicing factor (S. cerevisiae) [Source:HGNC Symbol;Acc:19824]
NUTF2	-0.5	4.57	0.00448357	0.0775776	NUTF2	nuclear transport factor 2 [Source:HGNC Symbol;Acc:13722]
CDCA8	-0.58	2.17	0.00448712	0.0775809	CDCA8	cell division cycle associated 8 [Source:HGNC Symbol;Acc:14629]
KRTAP9-3	1.51	-1.6	0.00449454	0.0776023	KRTAP9-3	keratin associated protein 9-3 [Source:HGNC Symbol;Acc:16927]
MRPS6	-0.54	4.51	0.00449508	0.0776023	MRPS6	mitochondrial ribosomal protein S6 [Source:HGNC Symbol;Acc:14051]
RHPN1	-1.13	-0.94	0.00450731	0.0777552	RHPN1	rhophilin, Rho GTPase binding protein 1 [Source:HGNC Symbol;Acc:19973]
PPA2	-0.51	4.85	0.00451236	0.0777844	PPA2	pyrophosphatase (inorganic) 2 [Source:HGNC Symbol;Acc:28883]
LSMD1	-0.58	2.09	0.00453502	0.0781084	LSMD1	LSM domain containing 1 [Source:HGNC Symbol;Acc:28212]
PRSS48	0.55	2.52	0.00453792	0.0781084	PRSS48	protease, serine, 48 [Source:HGNC Symbol;Acc:24635]
HEXB	-0.49	6.23	0.00454887	0.0782385	HEXB	hexosaminidase B (beta polypeptide) [Source:HGNC Symbol;Acc:4879]
MGST2	-0.48	5.08	0.0045708	0.0785572	MGST2	microsomal glutathione S-transferase 2 [Source:HGNC Symbol;Acc:7063]
TCAM1P	-1.12	-1.08	0.00458596	0.0787471	TCAM1P	testicular cell adhesion molecule 1 homolog (mouse), pseudogene [Source:HGNC Symbol;Acc:30707]
LSM7	-0.8	0.78	0.00459135	0.0787471	LSM7	LSM7 homolog, U6 small nuclear RNA associated (S. cerevisiae) [Source:HGNC Symbol;Acc:20470]
C2orf79	-0.5	3.69	0.00459207	0.0787471
CHST1	-1.1	-0.61	0.00461991	0.0791069	CHST1	carbohydrate (keratan sulfate Gal-6) sulfotransferase 1 [Source:HGNC Symbol;Acc:1969]
PLA1A	-1.03	-0.6	0.00461991	0.0791069	PLA1A	phospholipase A1 member A [Source:HGNC Symbol;Acc:17661]
C16orf80	-0.5	4.4	0.00462394	0.0791173	C16orf80	chromosome 16 open reading frame 80 [Source:HGNC Symbol;Acc:29523]
ADRB2	-0.5	5.43	0.00465065	0.0795154	ADRB2	adrenoceptor beta 2, surface [Source:HGNC Symbol;Acc:286]
FAM38B	0.45	5.45	0.00467431	0.0798609
PQBP1	-0.54	3.44	0.00468624	0.0799805	PQBP1	polyglutamine binding protein 1 [Source:HGNC Symbol;Acc:9330]
CCR9	0.68	0.8	0.00468823	0.0799805	CCR9	chemokine (C-C motif) receptor 9 [Source:HGNC Symbol;Acc:1610]
DEXI	-0.54	4.11	0.00471078	0.0802868	DEXI	Dexi homolog (mouse) [Source:HGNC Symbol;Acc:13267]
ARHGAP22	-0.66	1.41	0.00471314	0.0802868	ARHGAP22	Rho GTPase activating protein 22 [Source:HGNC Symbol;Acc:30320]
RHBDF1	-0.52	4.03	0.00471877	0.0803235	RHBDF1	rhomboid 5 homolog 1 (Drosophila) [Source:HGNC Symbol;Acc:20561]
FLNC	0.5	4.8	0.00472539	0.0803543	FLNC	filamin C, gamma [Source:HGNC Symbol;Acc:3756]
LOC92249	0.52	5.92	0.00472754	0.0803543
COTL1	-0.46	4.35	0.00473878	0.080486	COTL1	coactosin-like 1 (Dictyostelium) [Source:HGNC Symbol;Acc:18304]
PLLP	-0.54	5.06	0.00475496	0.0806395	PLLP	plasmolipin [Source:HGNC Symbol;Acc:18553]
CEP170P1	1.94	-2.27	0.00475829	0.0806395	CEP170P1	centrosomal protein 170kDa pseudogene 1 [Source:HGNC Symbol;Acc:28364]
LOC338864	1.88	-2.32	0.00475829	0.0806395
EIF6	-0.52	5.83	0.00480303	0.081338	EIF6	eukaryotic translation initiation factor 6 [Source:HGNC Symbol;Acc:6159]
C22orf13	-0.53	4.83	0.00480901	0.0813797	C22orf13	chromosome 22 open reading frame 13 [Source:HGNC Symbol;Acc:14237]
HSPB11	-0.6	2.1	0.00481659	0.0814483	HSPB11	heat shock protein family B (small), member 11 [Source:HGNC Symbol;Acc:25019]
SCN11A	0.64	1.86	0.00483148	0.0816404	SCN11A	sodium channel, voltage-gated, type XI, alpha subunit [Source:HGNC Symbol;Acc:10583]
VWA2	0.59	2.37	0.0048406	0.0817347	VWA2	von Willebrand factor A domain containing 2 [Source:HGNC Symbol;Acc:24709]
ZNF622	-0.54	3.94	0.00484746	0.0817906	ZNF622	zinc finger protein 622 [Source:HGNC Symbol;Acc:30958]
CCDC61	-0.78	0.13	0.00486561	0.0820369	CCDC61	coiled-coil domain containing 61 [Source:HGNC Symbol;Acc:33629]
PYCARD	-0.51	4.05	0.00487773	0.0821813	PYCARD	PYD and CARD domain containing [Source:HGNC Symbol;Acc:16608]
C1orf86	-0.56	1.88	0.00488282	0.0822072	C1orf86	chromosome 1 open reading frame 86 [Source:HGNC Symbol;Acc:26428]
CLEC2B	-0.46	5.4	0.00489923	0.0824234	CLEC2B	C-type lectin domain family 2, member B [Source:HGNC Symbol;Acc:2053]
LOC347376	1.41	-1.94	0.00491012	0.0825435
CNGA2	1.73	-2.21	0.00491352	0.0825435	CNGA2	cyclic nucleotide gated channel alpha 2 [Source:HGNC Symbol;Acc:2149]
RPL28	-0.48	7.78	0.00493749	0.082886	RPL28	ribosomal protein L28 [Source:HGNC Symbol;Acc:10330]
C13orf27	-0.63	1.76	0.00494912	0.0829704
FAM158A	-0.57	2.24	0.00495509	0.0829704
RARRES2	-0.64	1.83	0.00495537	0.0829704	RARRES2	retinoic acid receptor responder (tazarotene induced) 2 [Source:HGNC Symbol;Acc:9868]
KLRK1	0.59	2.95	0.00495689	0.0829704	KLRK1	killer cell lectin-like receptor subfamily K, member 1 [Source:HGNC Symbol;Acc:18788]
PRRX2	-0.56	2.27	0.00497709	0.0832482	PRRX2	paired related homeobox 2 [Source:HGNC Symbol;Acc:21338]
IRF5	-0.53	3.12	0.00498567	0.0833313	IRF5	interferon regulatory factor 5 [Source:HGNC Symbol;Acc:6120]
PRDX6	-0.49	6.87	0.00499507	0.0834281	PRDX6	peroxiredoxin 6 [Source:HGNC Symbol;Acc:16753]
CCDC41	0.52	4.57	0.00500077	0.083463	CCDC41	coiled-coil domain containing 41 [Source:HGNC Symbol;Acc:17966]
RANGRF	-0.58	3.11	0.00500828	0.0835279	RANGRF	RAN guanine nucleotide release factor [Source:HGNC Symbol;Acc:17679]
COL5A1	0.43	7.24	0.00503287	0.0838438	COL5A1	collagen, type V, alpha 1 [Source:HGNC Symbol;Acc:2209]
SFRP2	0.4	8.23	0.00503448	0.0838438	SFRP2	secreted frizzled-related protein 2 [Source:HGNC Symbol;Acc:10777]
LAT	-0.55	3.42	0.00505006	0.0840349	LAT	linker for activation of T cells [Source:HGNC Symbol;Acc:18874]
PCDHAC1	0.56	2.29	0.00505323	0.0840349	PCDHAC1	protocadherin alpha subfamily C, 1 [Source:HGNC Symbol;Acc:8676]
NTF4	-0.65	1.49	0.00507269	0.0842979	NTF4	neurotrophin 4 [Source:HGNC Symbol;Acc:8024]
RAX	1.17	-1.04	0.00507861	0.0843079	RAX	retina and anterior neural fold homeobox [Source:HGNC Symbol;Acc:18662]
ROM1	-0.62	1.38	0.00508059	0.0843079	ROM1	retinal outer segment membrane protein 1 [Source:HGNC Symbol;Acc:10254]
SFRP1	0.54	8.69	0.00509897	0.084544	SFRP1	secreted frizzled-related protein 1 [Source:HGNC Symbol;Acc:10776]
CYP4F24P	0.74	1.5	0.00510214	0.084544	CYP4F24P	cytochrome P450, family 4, subfamily F, polypeptide 24, pseudogene [Source:HGNC Symbol;Acc:39945]
OTOP2	-0.94	-0.88	0.00512462	0.084775	OTOP2	otopetrin 2 [Source:HGNC Symbol;Acc:19657]
INO80E	-0.76	0.96	0.00512521	0.084775	INO80E	INO80 complex subunit E [Source:HGNC Symbol;Acc:26905]
PIF1	-0.95	0.05	0.00512709	0.084775	PIF1	PIF1 5'-to-3' DNA helicase homolog (S. cerevisiae) [Source:HGNC Symbol;Acc:26220]
COCH	0.52	4.82	0.00513538	0.0847751	COCH	coagulation factor C homolog, cochlin (Limulus polyphemus) [Source:HGNC Symbol;Acc:2180]
SOAT2	-1.03	-0.38	0.00514103	0.0847751	SOAT2	sterol O-acyltransferase 2 [Source:HGNC Symbol;Acc:11178]
LOC100288525	-0.99	-0.42	0.00514103	0.0847751
ECHS1	-0.52	4.64	0.00514178	0.0847751	ECHS1	enoyl CoA hydratase, short chain, 1, mitochondrial [Source:HGNC Symbol;Acc:3151]
MAP7D1	-0.54	5.34	0.00514968	0.0847788	MAP7D1	MAP7 domain containing 1 [Source:HGNC Symbol;Acc:25514]
MRPL16	-0.49	4.19	0.00515264	0.0847788	MRPL16	mitochondrial ribosomal protein L16 [Source:HGNC Symbol;Acc:14476]
ITIH4	-0.58	2.66	0.00515348	0.0847788	ITIH4	inter-alpha-trypsin inhibitor heavy chain family, member 4 [Source:HGNC Symbol;Acc:6169]
CLPTM1L	-0.54	3.98	0.00515668	0.0847788	CLPTM1L	CLPTM1-like [Source:HGNC Symbol;Acc:24308]
C1orf173	1	-0.41	0.00516075	0.0847853	C1orf173	chromosome 1 open reading frame 173 [Source:HGNC Symbol;Acc:25346]
PCDHA12	0.58	2.08	0.00519276	0.0852506	PCDHA12	protocadherin alpha 12 [Source:HGNC Symbol;Acc:8666]
C11orf31	-0.56	4.11	0.0052114	0.0854719	C11orf31	chromosome 11 open reading frame 31 [Source:HGNC Symbol;Acc:18251]
PCDHB7	0.57	2.5	0.00521364	0.0854719	PCDHB7	protocadherin beta 7 [Source:HGNC Symbol;Acc:8692]
FUS	-0.5	6.79	0.00523727	0.0857985	FUS	fused in sarcoma [Source:HGNC Symbol;Acc:4010]
IKZF3	0.57	3.05	0.0052514	0.0859091	IKZF3	IKAROS family zinc finger 3 (Aiolos) [Source:HGNC Symbol;Acc:13178]
MSR1	-0.37	4.41	0.00525147	0.0859091	MSR1	macrophage scavenger receptor 1 [Source:HGNC Symbol;Acc:7376]
C14orf138	-0.54	3.19	0.00525832	0.0859603
C7orf11	-0.48	3.23	0.00526438	0.0859806
SLC25A11	-0.57	4.37	0.005267	0.0859806	SLC25A11	solute carrier family 25 (mitochondrial carrier; oxoglutarate carrier), member 11 [Source:HGNC Symbol;Acc:10981]
CYP4F12	-0.48	4.36	0.00527298	0.0860174	CYP4F12	cytochrome P450, family 4, subfamily F, polypeptide 12 [Source:HGNC Symbol;Acc:18857]
ZBTB42	-0.7	1.22	0.00528072	0.0860829	ZBTB42	zinc finger and BTB domain containing 42 [Source:HGNC Symbol;Acc:32550]
MIR3120	-1.41	-1.53	0.00529483	0.0862519
TMEM177	-0.53	2.12	0.0053083	0.0864105	TMEM177	transmembrane protein 177 [Source:HGNC Symbol;Acc:28143]
GRN	-0.47	6.12	0.00531236	0.0864156	GRN	granulin [Source:HGNC Symbol;Acc:4601]
AIM2	0.87	0.13	0.00532274	0.0865235	AIM2	absent in melanoma 2 [Source:HGNC Symbol;Acc:357]
PCDHB19P	0.48	2.15	0.00533004	0.0865813	PCDHB19P	protocadherin beta 19 pseudogene [Source:HGNC Symbol;Acc:14549]
TMEM146	-1.69	-2.08	0.00534164	0.0865871
GOLT1A	-1.56	-2	0.00534164	0.0865871	GOLT1A	golgi transport 1A [Source:HGNC Symbol;Acc:24766]
SIRPD	-1.34	-2	0.00534164	0.0865871	SIRPD	signal-regulatory protein delta [Source:HGNC Symbol;Acc:16248]
CIDEC	-0.6	2.02	0.00534836	0.0866352	CIDEC	cell death-inducing DFFA-like effector c [Source:HGNC Symbol;Acc:24229]
FCGR2B	-0.55	3.98	0.00535614	0.0866517	FCGR2B	Fc fragment of IgG, low affinity IIb, receptor (CD32) [Source:HGNC Symbol;Acc:3618]
PECR	0.38	4.38	0.00535758	0.0866517	PECR	peroxisomal trans-2-enoyl-CoA reductase [Source:HGNC Symbol;Acc:18281]
CEMP1	-0.76	0.94	0.00536063	0.0866517	CEMP1	cementum protein 1 [Source:HGNC Symbol;Acc:32553]
BGLAP	-1.34	-1.1	0.00536438	0.0866517	BGLAP	bone gamma-carboxyglutamate (gla) protein [Source:HGNC Symbol;Acc:1043]
TEDDM1	0.62	1.32	0.00540327	0.0872188	TEDDM1	transmembrane epididymal protein 1 [Source:HGNC Symbol;Acc:30233]
WDR18	-0.84	0.01	0.00540805	0.087235	WDR18	WD repeat domain 18 [Source:HGNC Symbol;Acc:17956]
FANK1	0.57	2.9	0.00544456	0.0877626	FANK1	fibronectin type III and ankyrin repeat domains 1 [Source:HGNC Symbol;Acc:23527]
TRADD	-0.55	3.04	0.00545748	0.0879096	TRADD	TNFRSF1A-associated via death domain [Source:HGNC Symbol;Acc:12030]
TRIAP1	-0.53	3.22	0.00546692	0.0880003	TRIAP1	TP53 regulated inhibitor of apoptosis 1 [Source:HGNC Symbol;Acc:26937]
ENPEP	0.54	3.6	0.00547695	0.0881004	ENPEP	glutamyl aminopeptidase (aminopeptidase A) [Source:HGNC Symbol;Acc:3355]
IFI27L2	-0.55	2.55	0.00549738	0.0883674	IFI27L2	interferon, alpha-inducible protein 27-like 2 [Source:HGNC Symbol;Acc:19753]
KIAA0415	-0.62	1.99	0.00550391	0.0883953
IL2RA	0.61	2.51	0.00550677	0.0883953	IL2RA	interleukin 2 receptor, alpha [Source:HGNC Symbol;Acc:6008]
IL2RA	0.61	2.51	0.00550677	0.0883953	IL2RA	interleukin 2 receptor, alpha [Source:HGNC Symbol;Acc:6008]
UNC5CL	-0.64	1.52	0.00551501	0.0884651	UNC5CL	unc-5 homolog C (C. elegans)-like [Source:HGNC Symbol;Acc:21203]
SCRIB	-0.51	3.17	0.00551877	0.0884651	SCRIB	scribbled homolog (Drosophila) [Source:HGNC Symbol;Acc:30377]
SCRIB	-0.51	3.17	0.00551877	0.0884651	SCRIB	scribbled homolog (Drosophila) [Source:HGNC Symbol;Acc:30377]
GPR115	-0.48	6.49	0.00555556	0.0888958	GPR115	G protein-coupled receptor 115 [Source:HGNC Symbol;Acc:19011]
AGPAT2	-0.67	1.39	0.00555825	0.0888958	AGPAT2	1-acylglycerol-3-phosphate O-acyltransferase 2 (lysophosphatidic acid acyltransferase, beta) [Source:HGNC Symbol;Acc:325]
TNFRSF25	-0.57	3.42	0.00556179	0.0888958	TNFRSF25	tumor necrosis factor receptor superfamily, member 25 [Source:HGNC Symbol;Acc:11910]
SULT1E1	-0.47	2.5	0.00556722	0.0888958	SULT1E1	sulfotransferase family 1E, estrogen-preferring, member 1 [Source:HGNC Symbol;Acc:11377]
WDR34	-0.61	2.01	0.00557001	0.0888958	WDR34	WD repeat domain 34 [Source:HGNC Symbol;Acc:28296]
ZNF408	-0.71	0.94	0.00557131	0.0888958	ZNF408	zinc finger protein 408 [Source:HGNC Symbol;Acc:20041]
C7orf27	-0.55	1.79	0.00557258	0.0888958
GPR87	-0.51	4.78	0.00558659	0.0890578	GPR87	G protein-coupled receptor 87 [Source:HGNC Symbol;Acc:4538]
GRB14	0.57	3.13	0.00559541	0.0891368	GRB14	growth factor receptor-bound protein 14 [Source:HGNC Symbol;Acc:4565]
UBAC1	-0.52	5.02	0.00561004	0.0892905	UBAC1	UBA domain containing 1 [Source:HGNC Symbol;Acc:30221]
PCDHA7	0.57	2.05	0.00561632	0.0892905	PCDHA7	protocadherin alpha 7 [Source:HGNC Symbol;Acc:8673]
FBXL6	-0.6	1.48	0.00561666	0.0892905	FBXL6	F-box and leucine-rich repeat protein 6 [Source:HGNC Symbol;Acc:13603]
FBXL6	-0.6	1.48	0.00561666	0.0892905	FBXL6	F-box and leucine-rich repeat protein 6 [Source:HGNC Symbol;Acc:13603]
ALG5	-0.5	3.16	0.00562893	0.089424	ALG5	asparagine-linked glycosylation 5, dolichyl-phosphate beta-glucosyltransferase homolog (S. cerevisiae) [Source:HGNC Symbol;Acc:20266]
PCDHA8	0.58	2.06	0.00564418	0.0896048	PCDHA8	protocadherin alpha 8 [Source:HGNC Symbol;Acc:8674]
CEBPD	-0.55	3.3	0.00566912	0.0899389	CEBPD	CCAAT/enhancer binding protein (C/EBP), delta [Source:HGNC Symbol;Acc:1835]
IER5L	-0.61	1.74	0.00567436	0.0899513	IER5L	immediate early response 5-like [Source:HGNC Symbol;Acc:23679]
FADS2	-0.68	8.05	0.00567769	0.0899513	FADS2	fatty acid desaturase 2 [Source:HGNC Symbol;Acc:3575]
SIGIRR	-0.72	0.83	0.0056905	0.0900878	SIGIRR	single immunoglobulin and toll-interleukin 1 receptor (TIR) domain [Source:HGNC Symbol;Acc:30575]
SDC1	-0.52	7.25	0.00569651	0.0900878	SDC1	syndecan 1 [Source:HGNC Symbol;Acc:10658]
APOO	0.56	3.18	0.00569919	0.0900878	APOO	apolipoprotein O [Source:HGNC Symbol;Acc:28727]
LOC100131257	0.51	3.68	0.00570191	0.0900878
GAR1	-0.52	4.06	0.00570806	0.0901233	GAR1	GAR1 ribonucleoprotein homolog (yeast) [Source:HGNC Symbol;Acc:14264]
ITGBL1	0.49	7.28	0.00571569	0.0901325	ITGBL1	integrin, beta-like 1 (with EGF-like repeat domains) [Source:HGNC Symbol;Acc:6164]
VIL1	1.08	-0.87	0.0057168	0.0901325	VIL1	villin 1 [Source:HGNC Symbol;Acc:12690]
SUN2	-0.49	4.98	0.00572035	0.0901325	SUN2	Sad1 and UNC84 domain containing 2 [Source:HGNC Symbol;Acc:14210]
CDK1	-0.48	2.84	0.0057384	0.0903554	CDK1	cyclin-dependent kinase 1 [Source:HGNC Symbol;Acc:1722]
C1orf128	-0.47	6	0.00575845	0.0906093
PSAP	-0.47	9.3	0.00577055	0.0907378	PSAP	prosaposin [Source:HGNC Symbol;Acc:9498]
USP51	0.51	3.27	0.00577878	0.0907592	USP51	ubiquitin specific peptidase 51 [Source:HGNC Symbol;Acc:23086]
CHST12	-0.6	1.81	0.00577976	0.0907592	CHST12	carbohydrate (chondroitin 4) sulfotransferase 12 [Source:HGNC Symbol;Acc:17423]
FBXW9	-0.96	-0.26	0.00578956	0.0908513	FBXW9	F-box and WD repeat domain containing 9 [Source:HGNC Symbol;Acc:28136]
ING4	-0.53	3.78	0.00579589	0.0908889	ING4	inhibitor of growth family, member 4 [Source:HGNC Symbol;Acc:19423]
C7orf68	-0.59	3.98	0.0058275	0.0913226
TRPC5	0.54	1.97	0.00583149	0.0913231	TRPC5	transient receptor potential cation channel, subfamily C, member 5 [Source:HGNC Symbol;Acc:12337]
FLJ33065	0.63	1.3	0.00586622	0.0918048
SARS2	-0.47	1.88	0.00592798	0.0927085	SARS2	F-box protein 17 [Source:HGNC Symbol;Acc:18754]
ANKRD13D	-0.57	1.92	0.0059429	0.0928022	ANKRD13D	ankyrin repeat domain 13 family, member D [Source:HGNC Symbol;Acc:27880]
TPPP3	0.44	4.75	0.00594358	0.0928022	TPPP3	tubulin polymerization-promoting protein family member 3 [Source:HGNC Symbol;Acc:24162]
UNC5C	0.56	3.11	0.00594603	0.0928022	UNC5C	unc-5 homolog C (C. elegans) [Source:HGNC Symbol;Acc:12569]
PLA2G16	-0.51	3.37	0.00596098	0.0929299	PLA2G16	phospholipase A2, group XVI [Source:HGNC Symbol;Acc:17825]
RAD9A	-0.58	3.18	0.00596225	0.0929299	RAD9A	RAD9 homolog A (S. pombe) [Source:HGNC Symbol;Acc:9827]
FGF5	0.87	-0.1	0.00597984	0.0930396	FGF5	fibroblast growth factor 5 [Source:HGNC Symbol;Acc:3683]
COL28A1	0.62	2.89	0.00598268	0.0930396	COL28A1	collagen, type XXVIII, alpha 1 [Source:HGNC Symbol;Acc:22442]
FPR2	-1.16	-0.94	0.00598466	0.0930396	FPR2	formyl peptide receptor 2 [Source:HGNC Symbol;Acc:3827]
SNRPC	-0.54	3.74	0.0059854	0.0930396	SNRPC	small nuclear ribonucleoprotein polypeptide C [Source:HGNC Symbol;Acc:11157]
C2orf54	-0.55	4.89	0.00599561	0.093117	C2orf54	chromosome 2 open reading frame 54 [Source:HGNC Symbol;Acc:26216]
RPA3	-0.53	2.29	0.00599845	0.093117	RPA3	replication protein A3, 14kDa [Source:HGNC Symbol;Acc:10291]
SCN7A	0.54	4.79	0.006004	0.0931407	SCN7A	sodium channel, voltage-gated, type VII, alpha subunit [Source:HGNC Symbol;Acc:10594]
PDLIM3	0.52	5.47	0.00602437	0.0933938	PDLIM3	PDZ and LIM domain 3 [Source:HGNC Symbol;Acc:20767]
RPL24	-0.47	6.53	0.00603084	0.0934212	RPL24	ribosomal protein L24 [Source:HGNC Symbol;Acc:10325]
CASKIN1	-0.59	2.5	0.00603641	0.0934212	CASKIN1	CASK interacting protein 1 [Source:HGNC Symbol;Acc:20879]
KCNA3	0.54	3.32	0.00603826	0.0934212	KCNA3	potassium voltage-gated channel, shaker-related subfamily, member 3 [Source:HGNC Symbol;Acc:6221]
DCC	0.59	2.09	0.00605059	0.0935492	DCC	deleted in colorectal carcinoma [Source:HGNC Symbol;Acc:2701]
IL22RA1	-0.48	6.01	0.00605838	0.0935638	IL22RA1	interleukin 22 receptor, alpha 1 [Source:HGNC Symbol;Acc:13700]
SLITRK5	0.55	1.7	0.00605963	0.0935638	SLITRK5	SLIT and NTRK-like family, member 5 [Source:HGNC Symbol;Acc:20295]
H2AFY	-0.48	7.15	0.00606969	0.0936565	H2AFY	H2A histone family, member Y [Source:HGNC Symbol;Acc:4740]
PCDHA3	0.56	2.19	0.00608226	0.0937704	PCDHA3	protocadherin alpha 3 [Source:HGNC Symbol;Acc:8669]
MDH2	-0.48	6.61	0.00608519	0.0937704	MDH2	malate dehydrogenase 2, NAD (mitochondrial) [Source:HGNC Symbol;Acc:6971]
MDH2	-0.48	6.61	0.00608519	0.0937704	MDH2	malate dehydrogenase 2, NAD (mitochondrial) [Source:HGNC Symbol;Acc:6971]
SNORD11B	-5.16	-3.91	0.006105	0.0939504	SNORD11B	small nucleolar RNA, C/D box 11B [Source:HGNC Symbol;Acc:33571]
LOC100169752	-5.16	-3.91	0.006105	0.0939504
C15orf52	-0.5	4.74	0.0061122	0.0939512	C15orf52	chromosome 15 open reading frame 52 [Source:HGNC Symbol;Acc:33488]
SOX8	0.74	1.31	0.00611578	0.0939512	SOX8	SRY (sex determining region Y)-box 8 [Source:HGNC Symbol;Acc:11203]
MRPL11	-0.49	3.59	0.00611726	0.0939512	MRPL11	mitochondrial ribosomal protein L11 [Source:HGNC Symbol;Acc:14042]
TIMD4	0.5	1.41	0.00613191	0.0941135	TIMD4	T-cell immunoglobulin and mucin domain containing 4 [Source:HGNC Symbol;Acc:25132]
PPFIA2	0.54	2.85	0.00614406	0.0942087	PPFIA2	protein tyrosine phosphatase, receptor type, f polypeptide (PTPRF), interacting protein (liprin), alpha 2 [Source:HGNC Symbol;Acc:9246]
CYP4B1	-0.55	5.43	0.00614632	0.0942087	CYP4B1	cytochrome P450, family 4, subfamily B, polypeptide 1 [Source:HGNC Symbol;Acc:2644]
ACD	-0.58	2.08	0.00615034	0.0942087	ACD	adrenocortical dysplasia homolog (mouse) [Source:HGNC Symbol;Acc:25070]
PYCRL	-0.84	0.06	0.00617378	0.0944505	PYCRL	pyrroline-5-carboxylate reductase-like [Source:HGNC Symbol;Acc:25846]
SPDYE1	0.56	2.16	0.0061743	0.0944505	SPDYE1	speedy homolog E1 (Xenopus laevis) [Source:HGNC Symbol;Acc:16408]
DENND3	-0.51	4.45	0.00618041	0.0944814	DENND3	DENN/MADD domain containing 3 [Source:HGNC Symbol;Acc:29134]
C9orf40	-0.66	1.66	0.00619107	0.0945817	C9orf40	chromosome 9 open reading frame 40 [Source:HGNC Symbol;Acc:23433]
EYA1	0.59	1.19	0.00620162	0.0946802	EYA1	eyes absent homolog 1 (Drosophila) [Source:HGNC Symbol;Acc:3519]
PROZ	-1.33	-1.6	0.00621466	0.0948167	PROZ	protein Z, vitamin K-dependent plasma glycoprotein [Source:HGNC Symbol;Acc:9460]
GRM3	0.82	0.33	0.00622793	0.0949364	GRM3	glutamate receptor, metabotropic 3 [Source:HGNC Symbol;Acc:4595]
FRK	0.57	3.76	0.00623207	0.0949364	FRK	fyn-related kinase [Source:HGNC Symbol;Acc:3955]
ABO	-0.86	0.39	0.00623697	0.0949364	ABO	ABO blood group (transferase A, alpha 1-3-N-acetylgalactosaminyltransferase; transferase B, alpha 1-3-galactosyltransferase) [Source:HGNC Symbol;Acc:79]
ABO	-0.86	0.39	0.00623697	0.0949364	ABO	ABO blood group (transferase A, alpha 1-3-N-acetylgalactosaminyltransferase; transferase B, alpha 1-3-galactosyltransferase) [Source:HGNC Symbol;Acc:79]
MYL6B	-0.65	1.82	0.00623895	0.0949364	MYL6B	myosin, light chain 6B, alkali, smooth muscle and non-muscle [Source:HGNC Symbol;Acc:29823]
PI15	0.58	3.09	0.00631294	0.0959447	PI15	peptidase inhibitor 15 [Source:HGNC Symbol;Acc:8946]
EIF4EBP3	-0.51	4.11	0.00631657	0.0959447	EIF4EBP3	eukaryotic translation initiation factor 4E binding protein 3 [Source:HGNC Symbol;Acc:3290]
STMN1	-0.47	4.62	0.00631767	0.0959447	STMN1	stathmin 1 [Source:HGNC Symbol;Acc:6510]
ACAT1	-0.51	5.24	0.00633291	0.096113	ACAT1	acetyl-CoA acetyltransferase 1 [Source:HGNC Symbol;Acc:93]
CNO	-0.52	3	0.00635006	0.0962819
BTNL3	-1.27	-1.43	0.00635569	0.0962819	BTNL3	butyrophilin-like 3 [Source:HGNC Symbol;Acc:1143]
RFX2	0.54	4.33	0.0063628	0.0962819	RFX2	regulatory factor X, 2 (influences HLA class II expression) [Source:HGNC Symbol;Acc:9983]
LAGE3	-0.45	4.01	0.00636363	0.0962819	LAGE3	L antigen family, member 3 [Source:HGNC Symbol;Acc:26058]
IL2RG	0.46	4.64	0.00636488	0.0962819	IL2RG	interleukin 2 receptor, gamma [Source:HGNC Symbol;Acc:6010]
IL2RG	0.46	4.64	0.00636488	0.0962819	IL2RG	interleukin 2 receptor, gamma [Source:HGNC Symbol;Acc:6010]
ATP5O	-0.5	6.37	0.00639016	0.0965678	ATP5O	ATP synthase, H+ transporting, mitochondrial F1 complex, O subunit [Source:HGNC Symbol;Acc:850]
RDBP	-0.49	4.96	0.00639215	0.0965678	RDBP	RD RNA binding protein [Source:HGNC Symbol;Acc:13974]
RDBP	-0.49	4.96	0.00639215	0.0965678	RDBP	RD RNA binding protein [Source:HGNC Symbol;Acc:13974]
RDBP	-0.49	4.96	0.00639215	0.0965678	RDBP	RD RNA binding protein [Source:HGNC Symbol;Acc:13974]
RDBP	-0.49	4.96	0.00639215	0.0965678	RDBP	RD RNA binding protein [Source:HGNC Symbol;Acc:13974]
RDBP	-0.49	4.96	0.00639215	0.0965678	RDBP	RD RNA binding protein [Source:HGNC Symbol;Acc:13974]
RDBP	-0.49	4.96	0.00639215	0.0965678	RDBP	RD RNA binding protein [Source:HGNC Symbol;Acc:13974]
DRD2	0.82	0.78	0.00640445	0.0966905	DRD2	dopamine receptor D2 [Source:HGNC Symbol;Acc:3023]
SGIP1	0.56	3.49	0.00641254	0.0967312	SGIP1	SH3-domain GRB2-like (endophilin) interacting protein 1 [Source:HGNC Symbol;Acc:25412]
C19orf6	-0.52	4.36	0.00641569	0.0967312	C19orf6	chromosome 19 open reading frame 6 [Source:HGNC Symbol;Acc:17039]
CADM2	0.6	3.75	0.00641971	0.0967312	CADM2	cell adhesion molecule 2 [Source:HGNC Symbol;Acc:29849]
SLC39A13	-0.53	3.39	0.00642438	0.0967384	SLC39A13	solute carrier family 39 (zinc transporter), member 13 [Source:HGNC Symbol;Acc:20859]
PHEX	0.74	0.91	0.0064389	0.0968442	PHEX	phosphate regulating endopeptidase homolog, X-linked [Source:HGNC Symbol;Acc:8918]
PTPN20A_dup2	5.27	-3.91	0.00644399	0.0968442
PTPN20B_dup2	5.27	-3.91	0.00644399	0.0968442
IMP3	-0.52	4.93	0.00646095	0.097036	IMP3	IMP3, U3 small nucleolar ribonucleoprotein, homolog (yeast) [Source:HGNC Symbol;Acc:14497]
FAM176B	-0.9	-0.07	0.00647319	0.0971568	FAM176B	family with sequence similarity 176, member B [Source:HGNC Symbol;Acc:25558]
HDAC3	-0.47	4.99	0.0064802	0.0971665	HDAC3	histone deacetylase 3 [Source:HGNC Symbol;Acc:4854]
SLC35F1	0.62	3.06	0.00648226	0.0971665	SLC35F1	solute carrier family 35, member F1 [Source:HGNC Symbol;Acc:21483]
PGP	-0.55	2.85	0.00649308	0.097224	PGP	phosphoglycolate phosphatase [Source:HGNC Symbol;Acc:8909]
DOK4	-0.48	5.03	0.00649451	0.097224	DOK4	docking protein 4 [Source:HGNC Symbol;Acc:19868]
MON1A	-0.65	2.01	0.00651338	0.0974434	MON1A	MON1 homolog A (yeast) [Source:HGNC Symbol;Acc:28207]
MIR18A	2.43	-3.38	0.00654363	0.0977979	MIR18A	microRNA 18a [Source:HGNC Symbol;Acc:31548]
LILRA1	-0.88	-0.62	0.00654554	0.0977979	LILRA1	leukocyte immunoglobulin-like receptor, subfamily A (with TM domain), member 1 [Source:HGNC Symbol;Acc:6602]
LILRA1	-0.88	-0.62	0.00654554	0.0977979	LILRA1	leukocyte immunoglobulin-like receptor, subfamily A (with TM domain), member 1 [Source:HGNC Symbol;Acc:6602]
LILRA1	-0.88	-0.62	0.00654554	0.0977979	LILRA1	leukocyte immunoglobulin-like receptor, subfamily A (with TM domain), member 1 [Source:HGNC Symbol;Acc:6602]
HAPLN3	-0.69	1.38	0.00655601	0.0978909	HAPLN3	hyaluronan and proteoglycan link protein 3 [Source:HGNC Symbol;Acc:21446]
MKS1	-0.52	3.17	0.00657143	0.0980577	MKS1	Meckel syndrome, type 1 [Source:HGNC Symbol;Acc:7121]
SELO	-0.62	1.99	0.00657925	0.0980623
TAF10	-0.55	4.27	0.00658022	0.0980623	TAF10	TAF10 RNA polymerase II, TATA box binding protein (TBP)-associated factor, 30kDa [Source:HGNC Symbol;Acc:11543]
SERPINB7	-0.48	7.21	0.00658633	0.09809	SERPINB7	serpin peptidase inhibitor, clade B (ovalbumin), member 7 [Source:HGNC Symbol;Acc:13902]
ANKRD26P1	1.14	-1.01	0.00659295	0.0981253	ANKRD26P1	ankyrin repeat domain 26 pseudogene 1 [Source:HGNC Symbol;Acc:32955]
MS4A7	-0.38	4.93	0.00660267	0.0982	MS4A7	membrane-spanning 4-domains, subfamily A, member 7 [Source:HGNC Symbol;Acc:13378]
LAMA4	0.48	8.35	0.00661003	0.0982	LAMA4	laminin, alpha 4 [Source:HGNC Symbol;Acc:6484]
LAMA4	0.48	8.35	0.00661003	0.0982	LAMA4	laminin, alpha 4 [Source:HGNC Symbol;Acc:6484]
ETNK2	-0.61	2.72	0.00661072	0.0982	ETNK2	ethanolamine kinase 2 [Source:HGNC Symbol;Acc:25575]
KIAA0284	-0.52	3.66	0.00661845	0.0982517	KIAA0284	KIAA0284 [Source:HGNC Symbol;Acc:20362]
GSN	-0.45	9.43	0.00662805	0.098331	GSN	gelsolin [Source:HGNC Symbol;Acc:4620]
LOC100127888	-0.61	1.14	0.00669102	0.0992015
TUBA1A	-0.46	6.87	0.00670356	0.0993128	TUBA1A	tubulin, alpha 1a [Source:HGNC Symbol;Acc:20766]
NKPD1	-0.6	2.98	0.00670713	0.0993128	NKPD1	NTPase, KAP family P-loop domain containing 1 [Source:HGNC Symbol;Acc:24739]
ZNF883	0.66	1.01	0.00674904	0.0998693	ZNF883	zinc finger protein 883 [Source:HGNC Symbol;Acc:27271]
BAHD1	-0.52	4.06	0.00678025	0.100267	BAHD1	bromo adjacent homology domain containing 1 [Source:HGNC Symbol;Acc:29153]
LRRN1	0.42	4.95	0.00681016	0.100645	LRRN1	leucine rich repeat neuronal 1 [Source:HGNC Symbol;Acc:20980]
PURG	0.87	-0.15	0.00686665	0.101338	PURG	purine-rich element binding protein G [Source:HGNC Symbol;Acc:17930]
CYLC2	1.91	-2.55	0.00687218	0.101338	CYLC2	cylicin, basic protein of sperm head cytoskeleton 2 [Source:HGNC Symbol;Acc:2583]
IFNA5	1.91	-2.55	0.00687218	0.101338	IFNA5	interferon, alpha 5 [Source:HGNC Symbol;Acc:5426]
CYP4Z2P	-0.6	3.44	0.00687458	0.101338	CYP4Z2P	cytochrome P450, family 4, subfamily Z, polypeptide 2 pseudogene [Source:HGNC Symbol;Acc:24426]
IGFBP7	0.48	8.66	0.00688231	0.101387	IGFBP7	insulin-like growth factor binding protein 7 [Source:HGNC Symbol;Acc:5476]
SDPR	0.51	4.22	0.00689038	0.101404	SDPR	serum deprivation response [Source:HGNC Symbol;Acc:10690]
IL2RB	-0.44	4.03	0.00689226	0.101404	IL2RB	interleukin 2 receptor, beta [Source:HGNC Symbol;Acc:6009]
STEAP3	-0.51	3.7	0.00692342	0.101791	STEAP3	STEAP family member 3, metalloreductase [Source:HGNC Symbol;Acc:24592]
MRPL20	-0.44	5.62	0.0069274	0.101791	MRPL20	mitochondrial ribosomal protein L20 [Source:HGNC Symbol;Acc:14478]
PAK7	0.59	0.54	0.00694471	0.101976	PAK7	p21 protein (Cdc42/Rac)-activated kinase 7 [Source:HGNC Symbol;Acc:15916]
LTBP1	0.48	7.85	0.00694882	0.101976	LTBP1	latent transforming growth factor beta binding protein 1 [Source:HGNC Symbol;Acc:6714]
CRABP2	-0.51	4.72	0.00696029	0.10208	CRABP2	cellular retinoic acid binding protein 2 [Source:HGNC Symbol;Acc:2339]
SLC10A3	-0.55	3.57	0.00700077	0.102608	SLC10A3	solute carrier family 10 (sodium/bile acid cotransporter family), member 3 [Source:HGNC Symbol;Acc:22979]
NCAM2	0.48	3.21	0.00701529	0.102756	NCAM2	neural cell adhesion molecule 2 [Source:HGNC Symbol;Acc:7657]
MGC70857	-0.62	1.82	0.0070273	0.102846
C8orf73	-0.54	2.95	0.00703459	0.102846	C8orf73	chromosome 8 open reading frame 73 [Source:HGNC Symbol;Acc:27814]
FCER1G	-0.44	5.53	0.0070369	0.102846	FCER1G	Fc fragment of IgE, high affinity I, receptor for; gamma polypeptide [Source:HGNC Symbol;Acc:3611]
HSBP1L1	-0.49	4.34	0.00703923	0.102846	HSBP1L1	heat shock factor binding protein 1-like 1 [Source:HGNC Symbol;Acc:37243]
CDKN2B-AS1	0.93	-0.29	0.00704746	0.102901	CDKN2B-AS1	CDKN2B antisense RNA 1 [Source:HGNC Symbol;Acc:34341]
GDA	0.42	3.24	0.00706126	0.103037	GDA	guanine deaminase [Source:HGNC Symbol;Acc:4212]
PCDH11X	0.65	1	0.00707721	0.103204	PCDH11X	protocadherin 11 X-linked [Source:HGNC Symbol;Acc:8656]
ATP5EP2	-0.69	1.09	0.0070847	0.103204	ATP5EP2	ATP synthase, H+ transporting, mitochondrial F1 complex, epsilon subunit pseudogene 2 [Source:HGNC Symbol;Acc:34026]
OR2S2	1.21	-1.15	0.00708607	0.103204	OR2S2	olfactory receptor, family 2, subfamily S, member 2 [Source:HGNC Symbol;Acc:8276]
TLR2	-0.51	5.07	0.00711215	0.103485	TLR2	toll-like receptor 2 [Source:HGNC Symbol;Acc:11848]
DBNL	-0.51	4.22	0.00711435	0.103485	DBNL	drebrin-like [Source:HGNC Symbol;Acc:2696]
CDC25C	-0.73	0.55	0.00713978	0.103768	CDC25C	cell division cycle 25 homolog C (S. pombe) [Source:HGNC Symbol;Acc:1727]
CTDSP1	-0.46	5.32	0.00714544	0.103768	CTDSP1	CTD (carboxy-terminal domain, RNA polymerase II, polypeptide A) small phosphatase 1 [Source:HGNC Symbol;Acc:21614]
FNDC1	0.49	4.92	0.00714728	0.103768	FNDC1	fibronectin type III domain containing 1 [Source:HGNC Symbol;Acc:21184]
SPI1	-0.7	0.76	0.0071596	0.103882	SPI1	spleen focus forming virus (SFFV) proviral integration oncogene spi1 [Source:HGNC Symbol;Acc:11241]
C9orf114	-0.53	2.77	0.00717398	0.104025	C9orf114	chromosome 9 open reading frame 114 [Source:HGNC Symbol;Acc:26933]
ASB15	1.67	-2.07	0.00719903	0.104323	ASB15	ankyrin repeat and SOCS box containing 15 [Source:HGNC Symbol;Acc:19767]
MSH4	0.73	0.32	0.00721365	0.104469	MSH4	mutS homolog 4 (E. coli) [Source:HGNC Symbol;Acc:7327]
LOC441454	0.55	2.46	0.00722853	0.104615
C17orf62	-0.52	3.69	0.00723277	0.104615	C17orf62	chromosome 17 open reading frame 62 [Source:HGNC Symbol;Acc:28672]
SOX18	-0.69	0.44	0.00725605	0.104782	SOX18	SRY (sex determining region Y)-box 18 [Source:HGNC Symbol;Acc:11194]
SCN3B	0.47	4.16	0.00726055	0.104782	SCN3B	sodium channel, voltage-gated, type III, beta subunit [Source:HGNC Symbol;Acc:20665]
SERTAD4	0.58	3.85	0.00726168	0.104782	SERTAD4	SERTA domain containing 4 [Source:HGNC Symbol;Acc:25236]
NRSN1	1.79	-2.17	0.00726383	0.104782	NRSN1	neurensin 1 [Source:HGNC Symbol;Acc:17881]
RNASEH2A	-0.59	2.09	0.007267	0.104782	RNASEH2A	ribonuclease H2, subunit A [Source:HGNC Symbol;Acc:18518]
DDX25	0.75	1.09	0.00728144	0.104925	DDX25	DEAD (Asp-Glu-Ala-Asp) box helicase 25 [Source:HGNC Symbol;Acc:18698]
LEMD2	-0.52	3.73	0.00730357	0.105093	LEMD2	LEM domain containing 2 [Source:HGNC Symbol;Acc:21244]
EML2	-0.45	3.73	0.00730357	0.105093	EML2	echinoderm microtubule associated protein like 2 [Source:HGNC Symbol;Acc:18035]
C19orf24	-0.7	0.39	0.00730681	0.105093	C19orf24	chromosome 19 open reading frame 24 [Source:HGNC Symbol;Acc:26073]
SCARF1	-0.6	1.79	0.00734982	0.105642	SCARF1	scavenger receptor class F, member 1 [Source:HGNC Symbol;Acc:16820]
NNMT	-0.53	4.57	0.00735409	0.105642	NNMT	nicotinamide N-methyltransferase [Source:HGNC Symbol;Acc:7861]
PTPN22	0.49	3.02	0.00736122	0.105679	PTPN22	protein tyrosine phosphatase, non-receptor type 22 (lymphoid) [Source:HGNC Symbol;Acc:9652]
IL1F9	-0.55	3.51	0.00737016	0.105741
NMNAT2	0.5	4.94	0.00739871	0.106085	NMNAT2	nicotinamide nucleotide adenylyltransferase 2 [Source:HGNC Symbol;Acc:16789]
FAM3D	-1	-0.38	0.00742681	0.106422	FAM3D	family with sequence similarity 3, member D [Source:HGNC Symbol;Acc:18665]
DBI	-0.49	7.64	0.00744725	0.106648	DBI	diazepam binding inhibitor (GABA receptor modulator, acyl-CoA binding protein) [Source:HGNC Symbol;Acc:2690]
DBP	-0.66	0.92	0.00745336	0.10667	DBP	D site of albumin promoter (albumin D-box) binding protein [Source:HGNC Symbol;Acc:2697]
DHRS2	-0.76	0.56	0.00747033	0.106846	DHRS2	dehydrogenase/reductase (SDR family) member 2 [Source:HGNC Symbol;Acc:18349]
HSPE1	-0.51	3.63	0.00747799	0.106847	HSPE1	heat shock 10kDa protein 1 (chaperonin 10) [Source:HGNC Symbol;Acc:5269]
LAMC3	-0.51	4.04	0.00748063	0.106847	LAMC3	laminin, gamma 3 [Source:HGNC Symbol;Acc:6494]
SIRPG	0.68	0.56	0.00748427	0.106847	SIRPG	signal-regulatory protein gamma [Source:HGNC Symbol;Acc:15757]
C6orf108	-0.51	2.45	0.00750065	0.107015	C6orf108	chromosome 6 open reading frame 108 [Source:HGNC Symbol;Acc:21218]
MLLT1	-0.47	4.55	0.00751499	0.107119	MLLT1	myeloid/lymphoid or mixed-lineage leukemia (trithorax homolog, Drosophila); translocated to, 1 [Source:HGNC Symbol;Acc:7134]
PCDHA5	0.56	2.12	0.0075172	0.107119	PCDHA5	protocadherin alpha 5 [Source:HGNC Symbol;Acc:8671]
PCDHA2	0.54	2.13	0.00753545	0.107313	PCDHA2	protocadherin alpha 2 [Source:HGNC Symbol;Acc:8668]
MBD6	-0.48	5.23	0.00754015	0.107314	MBD6	methyl-CpG binding domain protein 6 [Source:HGNC Symbol;Acc:20445]
ABI3BP	0.46	9.02	0.00756524	0.107604	ABI3BP	ABI family, member 3 (NESH) binding protein [Source:HGNC Symbol;Acc:17265]
RPS26	-0.53	3.63	0.00757896	0.107733	RPS26	ribosomal protein S26 [Source:HGNC Symbol;Acc:10414]
SCO2	-0.52	2.5	0.00760558	0.108045	SCO2	SCO cytochrome oxidase deficient homolog 2 (yeast) [Source:HGNC Symbol;Acc:10604]
ADAM19	0.51	3.56	0.007619	0.108169	ADAM19	ADAM metallopeptidase domain 19 [Source:HGNC Symbol;Acc:197]
C11orf10	-0.53	3.94	0.00763069	0.108269	C11orf10	chromosome 11 open reading frame 10 [Source:HGNC Symbol;Acc:1164]
SLC9A7	0.46	2.51	0.00763924	0.108323	SLC9A7	solute carrier family 9, subfamily A (NHE7, cation proton antiporter 7), member 7 [Source:HGNC Symbol;Acc:17123]
DDRGK1	-0.53	3.81	0.00764994	0.108409	DDRGK1	DDRGK domain containing 1 [Source:HGNC Symbol;Acc:16110]
ATG4B	-0.53	3	0.0076876	0.108875	ATG4B	autophagy related 4B, cysteine peptidase [Source:HGNC Symbol;Acc:20790]
ALS2CR11	0.53	2.41	0.00770457	0.109049	ALS2CR11	amyotrophic lateral sclerosis 2 (juvenile) chromosome region, candidate 11 [Source:HGNC Symbol;Acc:14438]
PPIL5	-0.51	2.46	0.00771507	0.109131
CST3	-0.49	7.11	0.00773797	0.109388	CST3	cystatin C [Source:HGNC Symbol;Acc:2475]
DOM3Z	-0.55	2.63	0.00775691	0.109588	DOM3Z	dom-3 homolog Z (C. elegans) [Source:HGNC Symbol;Acc:2992]
DOM3Z	-0.55	2.63	0.00775691	0.109588	DOM3Z	dom-3 homolog Z (C. elegans) [Source:HGNC Symbol;Acc:2992]
DOM3Z	-0.55	2.63	0.00775691	0.109588	DOM3Z	dom-3 homolog Z (C. elegans) [Source:HGNC Symbol;Acc:2992]
DOM3Z	-0.55	2.63	0.00775691	0.109588	DOM3Z	dom-3 homolog Z (C. elegans) [Source:HGNC Symbol;Acc:2992]
DOM3Z	-0.55	2.63	0.00775691	0.109588	DOM3Z	dom-3 homolog Z (C. elegans) [Source:HGNC Symbol;Acc:2992]
DOM3Z	-0.55	2.63	0.00775691	0.109588	DOM3Z	dom-3 homolog Z (C. elegans) [Source:HGNC Symbol;Acc:2992]
SNAPIN	-0.5	4.18	0.00778705	0.109947	SNAPIN	SNAP-associated protein [Source:HGNC Symbol;Acc:17145]
SELS	-0.52	5.45	0.00781448	0.110267
CADPS2	0.54	4.22	0.00785975	0.110838	CADPS2	Ca++-dependent secretion activator 2 [Source:HGNC Symbol;Acc:16018]
ZNF829	0.52	3.55	0.00789118	0.111213	ZNF829	zinc finger protein 829 [Source:HGNC Symbol;Acc:34032]
LAMP1	-0.49	8.07	0.00790576	0.11131	LAMP1	lysosomal-associated membrane protein 1 [Source:HGNC Symbol;Acc:6499]
GATA2	-0.51	4	0.00790768	0.11131	GATA2	GATA binding protein 2 [Source:HGNC Symbol;Acc:4171]
GATA2	-0.51	4	0.00790768	0.11131	GATA2	GATA binding protein 2 [Source:HGNC Symbol;Acc:4171]
CD68	-0.36	5.48	0.0079216	0.111371	CD68	CD68 molecule [Source:HGNC Symbol;Acc:1693]
RPL36	-0.49	6.03	0.00792169	0.111371	RPL36	ribosomal protein L36 [Source:HGNC Symbol;Acc:13631]
TRPM2	-0.68	1.06	0.00792853	0.1114	TRPM2	transient receptor potential cation channel, subfamily M, member 2 [Source:HGNC Symbol;Acc:12339]
LOC168474	0.55	2.63	0.00795007	0.111634
IFFO1	-0.48	4.3	0.00795938	0.111697	IFFO1	intermediate filament family orphan 1 [Source:HGNC Symbol;Acc:24970]
CFL1	-0.47	5.91	0.00798172	0.111943	CFL1	cofilin 1 (non-muscle) [Source:HGNC Symbol;Acc:1874]
MRTO4	-0.54	2.83	0.00800532	0.11218	MRTO4	mRNA turnover 4 homolog (S. cerevisiae) [Source:HGNC Symbol;Acc:18477]
TM4SF19	-0.96	-0.78	0.00800834	0.11218	TM4SF19	transmembrane 4 L six family member 19 [Source:HGNC Symbol;Acc:25167]
TMEM233	1.05	-0.82	0.00801609	0.112191	TMEM233	transmembrane protein 233 [Source:HGNC Symbol;Acc:37219]
C15orf63	-0.49	5.06	0.00802235	0.112191	C15orf63	chromosome 15 open reading frame 63 [Source:HGNC Symbol;Acc:18418]
GFRA3	0.69	2.17	0.00802367	0.112191	GFRA3	GDNF family receptor alpha 3 [Source:HGNC Symbol;Acc:4245]
PARD6A	-1.34	-2	0.00804505	0.112421	PARD6A	par-6 partitioning defective 6 homolog alpha (C. elegans) [Source:HGNC Symbol;Acc:15943]
FAM32A	-0.49	5.22	0.00806344	0.11261	FAM32A	family with sequence similarity 32, member A [Source:HGNC Symbol;Acc:24563]
LGALS3BP	-0.49	4.41	0.00810899	0.113167	LGALS3BP	lectin, galactoside-binding, soluble, 3 binding protein [Source:HGNC Symbol;Acc:6564]
BEND6	0.69	1.66	0.00811309	0.113167	BEND6	BEN domain containing 6 [Source:HGNC Symbol;Acc:20871]
FADS3	-0.61	2.07	0.00812097	0.113208	FADS3	fatty acid desaturase 3 [Source:HGNC Symbol;Acc:3576]
BCL2L14	0.85	-0.3	0.00815693	0.113641	BCL2L14	BCL2-like 14 (apoptosis facilitator) [Source:HGNC Symbol;Acc:16657]
RBM11	0.81	0.3	0.00817807	0.113656	RBM11	RNA binding motif protein 11 [Source:HGNC Symbol;Acc:9897]
WDR63	0.5	3.06	0.00817808	0.113656	WDR63	WD repeat domain 63 [Source:HGNC Symbol;Acc:30711]
MRPL48	-0.48	3.17	0.00818108	0.113656	MRPL48	mitochondrial ribosomal protein L48 [Source:HGNC Symbol;Acc:16653]
MOB2	-0.57	2.89	0.00818235	0.113656	MOB2	MOB kinase activator 2 [Source:HGNC Symbol;Acc:24904]
C6orf15	-0.6	1.31	0.0081838	0.113656	C6orf15	chromosome 6 open reading frame 15 [Source:HGNC Symbol;Acc:13927]
C6orf15	-0.6	1.31	0.0081838	0.113656	C6orf15	chromosome 6 open reading frame 15 [Source:HGNC Symbol;Acc:13927]
C6orf15	-0.6	1.31	0.0081838	0.113656	C6orf15	chromosome 6 open reading frame 15 [Source:HGNC Symbol;Acc:13927]
C6orf15	-0.6	1.31	0.0081838	0.113656	C6orf15	chromosome 6 open reading frame 15 [Source:HGNC Symbol;Acc:13927]
C6orf15	-0.6	1.31	0.0081838	0.113656	C6orf15	chromosome 6 open reading frame 15 [Source:HGNC Symbol;Acc:13927]
C6orf15	-0.6	1.31	0.0081838	0.113656	C6orf15	chromosome 6 open reading frame 15 [Source:HGNC Symbol;Acc:13927]
MMP24	-0.51	3.9	0.00818755	0.113656	MMP24	matrix metallopeptidase 24 (membrane-inserted) [Source:HGNC Symbol;Acc:7172]
PRR13	-0.47	4.16	0.00819747	0.113726	PRR13	proline rich 13 [Source:HGNC Symbol;Acc:24528]
C22orf31	0.77	-0.01	0.00822207	0.113999	C22orf31	chromosome 22 open reading frame 31 [Source:HGNC Symbol;Acc:26931]
AMOT	0.47	5.71	0.00823585	0.114051	AMOT	angiomotin [Source:HGNC Symbol;Acc:17810]
ELF5	0.58	4.13	0.00823665	0.114051	ELF5	E74-like factor 5 (ets domain transcription factor) [Source:HGNC Symbol;Acc:3320]
MYOM2	-0.61	2.97	0.00824066	0.114051	MYOM2	myomesin (M-protein) 2, 165kDa [Source:HGNC Symbol;Acc:7614]
MYOM2	-0.61	2.97	0.00824066	0.114051	MYOM2	myomesin (M-protein) 2, 165kDa [Source:HGNC Symbol;Acc:7614]
COL6A4P2	0.68	0.64	0.00827636	0.114448	COL6A4P2	collagen, type VI, alpha 4 pseudogene 2 [Source:HGNC Symbol;Acc:38501]
RAB23	0.46	5.49	0.00827929	0.114448	RAB23	RAB23, member RAS oncogene family [Source:HGNC Symbol;Acc:14263]
NAALADL2	0.49	4.92	0.00832605	0.114991	NAALADL2	N-acetylated alpha-linked acidic dipeptidase-like 2 [Source:HGNC Symbol;Acc:23219]
HIST1H2BD	-0.51	1.91	0.00833082	0.114991	HIST1H2BD	histone cluster 1, H2bd [Source:HGNC Symbol;Acc:4747]
METTL11A	-0.56	2.19	0.00833344	0.114991
FLJ35220	-0.51	2.54	0.00835231	0.115182
NDUFS2	-0.5	6.19	0.00836227	0.115251	NDUFS2	NADH dehydrogenase (ubiquinone) Fe-S protein 2, 49kDa (NADH-coenzyme Q reductase) [Source:HGNC Symbol;Acc:7708]
ZNF672	-0.49	3.75	0.00838094	0.1154	ZNF672	zinc finger protein 672 [Source:HGNC Symbol;Acc:26179]
CRABP1	-0.55	1.91	0.00838307	0.1154	CRABP1	cellular retinoic acid binding protein 1 [Source:HGNC Symbol;Acc:2338]
NUDT17	0.54	1.87	0.00839069	0.115436	NUDT17	nudix (nucleoside diphosphate linked moiety X)-type motif 17 [Source:HGNC Symbol;Acc:26618]
NUDT17	0.54	1.87	0.00839069	0.115436	NUDT17	nudix (nucleoside diphosphate linked moiety X)-type motif 17 [Source:HGNC Symbol;Acc:26618]
DENR	-0.46	4.98	0.00842375	0.115822	DENR	density-regulated protein [Source:HGNC Symbol;Acc:2769]
KLHL6	0.56	3.09	0.00846775	0.116357	KLHL6	kelch-like 6 (Drosophila) [Source:HGNC Symbol;Acc:18653]
MESDC1	-0.52	1.98	0.00848188	0.116456	MESDC1	mesoderm development candidate 1 [Source:HGNC Symbol;Acc:13519]
CLDN11	0.54	3.56	0.00848505	0.116456	CLDN11	claudin 11 [Source:HGNC Symbol;Acc:8514]
ZNF845	-0.57	1.76	0.00849866	0.116574	ZNF845	zinc finger protein 845 [Source:HGNC Symbol;Acc:25112]
ESRG	-0.58	1.52	0.00851884	0.116633	ESRG	embryonic stem cell related (non-protein coding) [Source:HGNC Symbol;Acc:39079]
MRPS34	-0.56	2.94	0.00851981	0.116633	MRPS34	mitochondrial ribosomal protein S34 [Source:HGNC Symbol;Acc:16618]
MRPL24	-0.5	4.37	0.00853008	0.116633	MRPL24	mitochondrial ribosomal protein L24 [Source:HGNC Symbol;Acc:14037]
C8orf47	-1.02	-1.17	0.00853145	0.116633	C8orf47	chromosome 8 open reading frame 47 [Source:HGNC Symbol;Acc:26823]
GMEB2	-0.51	2.9	0.00853238	0.116633	GMEB2	glucocorticoid modulatory element binding protein 2 [Source:HGNC Symbol;Acc:4371]
MAS1L	0.48	2.22	0.00854071	0.116633	MAS1L	MAS1 oncogene-like [Source:HGNC Symbol;Acc:13961]
MAS1L	0.48	2.22	0.00854071	0.116633	MAS1L	MAS1 oncogene-like [Source:HGNC Symbol;Acc:13961]
MAS1L	0.48	2.22	0.00854071	0.116633	MAS1L	MAS1 oncogene-like [Source:HGNC Symbol;Acc:13961]
MAS1L	0.48	2.22	0.00854071	0.116633	MAS1L	MAS1 oncogene-like [Source:HGNC Symbol;Acc:13961]
MAS1L	0.48	2.22	0.00854071	0.116633	MAS1L	MAS1 oncogene-like [Source:HGNC Symbol;Acc:13961]
MAS1L	0.48	2.22	0.00854071	0.116633	MAS1L	MAS1 oncogene-like [Source:HGNC Symbol;Acc:13961]
MAS1L	0.48	2.22	0.00854071	0.116633	MAS1L	MAS1 oncogene-like [Source:HGNC Symbol;Acc:13961]
MAS1L	0.48	2.22	0.00854071	0.116633	MAS1L	MAS1 oncogene-like [Source:HGNC Symbol;Acc:13961]
LOC441601	0.98	-0.63	0.00854073	0.116633
CYP4F22	-0.48	4.67	0.00854333	0.116633	CYP4F22	cytochrome P450, family 4, subfamily F, polypeptide 22 [Source:HGNC Symbol;Acc:26820]
VIT	-0.55	5.18	0.00857642	0.117015	VIT	vitrin [Source:HGNC Symbol;Acc:12697]
TNNI3	-1.35	-1.84	0.00862017	0.117543	TNNI3	troponin I type 3 (cardiac) [Source:HGNC Symbol;Acc:11947]
SDHB	-0.47	5.51	0.00863036	0.117612	SDHB	succinate dehydrogenase complex, subunit B, iron sulfur (Ip) [Source:HGNC Symbol;Acc:10681]
ACSS2	-0.52	5.57	0.00863698	0.117633	ACSS2	acyl-CoA synthetase short-chain family member 2 [Source:HGNC Symbol;Acc:15814]
GPR160	0.59	2.4	0.00868153	0.11817	GPR160	G protein-coupled receptor 160 [Source:HGNC Symbol;Acc:23693]
HIVEP2	0.46	8.34	0.00871733	0.118588	HIVEP2	human immunodeficiency virus type I enhancer binding protein 2 [Source:HGNC Symbol;Acc:4921]
INPP5E	-0.52	3.28	0.00874111	0.118841	INPP5E	inositol polyphosphate-5-phosphatase, 72 kDa [Source:HGNC Symbol;Acc:21474]
KIF27	0.52	3.77	0.00875594	0.118973	KIF27	kinesin family member 27 [Source:HGNC Symbol;Acc:18632]
C14orf139	-0.47	5.86	0.0087643	0.119016
C2orf72	-0.45	2.62	0.00877975	0.119156	C2orf72	chromosome 2 open reading frame 72 [Source:HGNC Symbol;Acc:27418]
TCEAL3	-0.54	3.61	0.00882341	0.119628	TCEAL3	transcription elongation factor A (SII)-like 3 [Source:HGNC Symbol;Acc:28247]
IRX2	-0.44	4.88	0.00882557	0.119628	IRX2	iroquois homeobox 2 [Source:HGNC Symbol;Acc:14359]
RBPJL	-1.99	-2.63	0.00883003	0.119628	RBPJL	recombination signal binding protein for immunoglobulin kappa J region-like [Source:HGNC Symbol;Acc:13761]
MPG	-0.79	0.98	0.00886905	0.120086	MPG	N-methylpurine-DNA glycosylase [Source:HGNC Symbol;Acc:7211]
WFDC10B	0.77	0.32	0.00889081	0.120214	WFDC10B	WAP four-disulfide core domain 10B [Source:HGNC Symbol;Acc:20479]
SNRPG	-0.64	1.87	0.00889398	0.120214	SNRPG	small nuclear ribonucleoprotein polypeptide G [Source:HGNC Symbol;Acc:11163]
SPARC	0.4	10.57	0.00890212	0.120214	SPARC	secreted protein, acidic, cysteine-rich (osteonectin) [Source:HGNC Symbol;Acc:11219]
TUBB2C	-0.48	6.64	0.00890227	0.120214
CASC1	0.66	1.09	0.00890455	0.120214	CASC1	cancer susceptibility candidate 1 [Source:HGNC Symbol;Acc:29599]
GKAP1	0.59	1.58	0.00893362	0.120536	GKAP1	G kinase anchoring protein 1 [Source:HGNC Symbol;Acc:17496]
TGFB3	0.46	4.64	0.00894385	0.120604	TGFB3	transforming growth factor, beta 3 [Source:HGNC Symbol;Acc:11769]
C17orf108	-0.52	2.97	0.00896917	0.120831	C17orf108	chromosome 17 open reading frame 108 [Source:HGNC Symbol;Acc:27314]
SERPINA3	-0.54	2.84	0.00897506	0.120831	SERPINA3	serpin peptidase inhibitor, clade A (alpha-1 antiproteinase, antitrypsin), member 3 [Source:HGNC Symbol;Acc:16]
SLC25A18	-0.78	1.38	0.00897637	0.120831	SLC25A18	solute carrier family 25 (glutamate carrier), member 18 [Source:HGNC Symbol;Acc:10988]
FTHL17	-3.07	-3.5	0.0089892	0.120933	FTHL17	ferritin, heavy polypeptide-like 17 [Source:HGNC Symbol;Acc:3987]
DDTL	-0.48	4.91	0.00901975	0.121273	DDTL	D-dopachrome tautomerase-like [Source:HGNC Symbol;Acc:33446]
ZNF391	0.57	2.27	0.00903404	0.121395	ZNF391	zinc finger protein 391 [Source:HGNC Symbol;Acc:18779]
MBD1	-0.47	5.32	0.009043	0.121444	MBD1	methyl-CpG binding domain protein 1 [Source:HGNC Symbol;Acc:6916]
STUB1	-0.52	4.18	0.00906977	0.121733	STUB1	STIP1 homology and U-box containing protein 1, E3 ubiquitin protein ligase [Source:HGNC Symbol;Acc:11427]
NCRNA00263	0.49	2.78	0.00908777	0.121904
KIAA1543	-0.51	3.16	0.00910112	0.12197
DDOST	-0.42	5.53	0.00910323	0.12197	DDOST	dolichyl-diphosphooligosaccharide--protein glycosyltransferase [Source:HGNC Symbol;Acc:2728]
NFKBIB	-0.71	1.33	0.0091237	0.122173	NFKBIB	nuclear factor of kappa light polypeptide gene enhancer in B-cells inhibitor, beta [Source:HGNC Symbol;Acc:7798]
SAMD12	0.52	4.81	0.00913687	0.122278	SAMD12	sterile alpha motif domain containing 12 [Source:HGNC Symbol;Acc:31750]
CD2	0.44	3.03	0.00915279	0.12242	CD2	CD2 molecule [Source:HGNC Symbol;Acc:1639]
PPP1R1A	-0.52	2.5	0.00916638	0.122488	PPP1R1A	protein phosphatase 1, regulatory (inhibitor) subunit 1A [Source:HGNC Symbol;Acc:9286]
MTRNR2L1	0.52	11.81	0.00916847	0.122488	MTRNR2L1	MT-RNR2-like 1 [Source:HGNC Symbol;Acc:37155]
PEPD	-0.5	4.66	0.00919076	0.122715	PEPD	peptidase D [Source:HGNC Symbol;Acc:8840]
AIM1L	-0.53	3.03	0.00919833	0.122745	AIM1L	absent in melanoma 1-like [Source:HGNC Symbol;Acc:17295]
C7	0.51	5.84	0.00920935	0.122821	C7	complement component 7 [Source:HGNC Symbol;Acc:1346]
C7	0.51	5.84	0.00920935	0.122821	C7	complement component 7 [Source:HGNC Symbol;Acc:1346]
SH2B1	-0.53	3.41	0.00928265	0.123728	SH2B1	SH2B adaptor protein 1 [Source:HGNC Symbol;Acc:30417]
CCR7	0.67	1.32	0.00930169	0.12391	CCR7	chemokine (C-C motif) receptor 7 [Source:HGNC Symbol;Acc:1608]
KCNJ16	0.83	0.08	0.00931766	0.124051	KCNJ16	potassium inwardly-rectifying channel, subfamily J, member 16 [Source:HGNC Symbol;Acc:6262]
LOC100128640	0.65	1.06	0.00933497	0.12421
PLAG1	0.54	4.21	0.00935728	0.124377	PLAG1	pleiomorphic adenoma gene 1 [Source:HGNC Symbol;Acc:9045]
ACRV1	1	-0.72	0.0093583	0.124377	ACRV1	acrosomal vesicle protein 1 [Source:HGNC Symbol;Acc:127]
MIRLET7B	-1.85	-2.18	0.00938274	0.12463	MIRLET7B	microRNA let-7b [Source:HGNC Symbol;Acc:31479]
ST14	-0.47	4.8	0.00939814	0.124745	ST14	suppression of tumorigenicity 14 (colon carcinoma) [Source:HGNC Symbol;Acc:11344]
ABHD12	-0.49	4.55	0.00940731	0.124745	ABHD12	abhydrolase domain containing 12 [Source:HGNC Symbol;Acc:15868]
C11orf2	-0.49	3.76	0.00940758	0.124745
PLA2G4B	-0.47	4.99	0.00944273	0.125128	PLA2G4B	phospholipase A2, group IVB (cytosolic) [Source:HGNC Symbol;Acc:9036]
CCDC12	-0.52	3.37	0.00944771	0.125128	CCDC12	coiled-coil domain containing 12 [Source:HGNC Symbol;Acc:28332]
ABCG2	0.62	2.13	0.00945562	0.125128	ABCG2	ATP-binding cassette, sub-family G (WHITE), member 2 [Source:HGNC Symbol;Acc:74]
RELT	-0.55	1.7	0.00945814	0.125128	RELT	RELT tumor necrosis factor receptor [Source:HGNC Symbol;Acc:13764]
FHOD3	0.48	4.81	0.00947312	0.125254	FHOD3	formin homology 2 domain containing 3 [Source:HGNC Symbol;Acc:26178]
BUD13	-0.44	4.18	0.00952273	0.125838	BUD13	BUD13 homolog (S. cerevisiae) [Source:HGNC Symbol;Acc:28199]
LOC440518	-2.21	-2.84	0.00954955	0.126095
NCAPH2	-0.5	3.42	0.00955552	0.126095	NCAPH2	non-SMC condensin II complex, subunit H2 [Source:HGNC Symbol;Acc:25071]
NIT2	-0.49	5.36	0.00955849	0.126095	NIT2	nitrilase family, member 2 [Source:HGNC Symbol;Acc:29878]
C7orf40	-0.51	3.45	0.00957667	0.126262
C1orf35	-0.54	2.56	0.00958413	0.126289	C1orf35	chromosome 1 open reading frame 35 [Source:HGNC Symbol;Acc:19032]
TMEM53	-0.54	1.79	0.0096078	0.126528	TMEM53	transmembrane protein 53 [Source:HGNC Symbol;Acc:26186]
PRPF19	-0.45	5.36	0.00967577	0.127339	PRPF19	PRP19/PSO4 pre-mRNA processing factor 19 homolog (S. cerevisiae) [Source:HGNC Symbol;Acc:17896]
EIF2B5	-0.46	5.34	0.00968505	0.127339	EIF2B5	eukaryotic translation initiation factor 2B, subunit 5 epsilon, 82kDa [Source:HGNC Symbol;Acc:3261]
C19orf59	-1.01	-0.71	0.00968591	0.127339	C19orf59	chromosome 19 open reading frame 59 [Source:HGNC Symbol;Acc:27291]
MED27	-0.52	2.78	0.00969638	0.127383	MED27	mediator complex subunit 27 [Source:HGNC Symbol;Acc:2377]
PCDHA6	0.53	2.06	0.00970029	0.127383	PCDHA6	protocadherin alpha 6 [Source:HGNC Symbol;Acc:8672]
HEBP1	-0.47	4.93	0.00972223	0.127527	HEBP1	heme binding protein 1 [Source:HGNC Symbol;Acc:17176]
C20orf135	-1.06	-1.15	0.00972226	0.127527
ITGA1	0.51	5.58	0.00973329	0.127599	ITGA1	integrin, alpha 1 [Source:HGNC Symbol;Acc:6134]
ZNF581	-0.48	2.62	0.00976548	0.127948	ZNF581	zinc finger protein 581 [Source:HGNC Symbol;Acc:25017]
SFTPA2	-2.45	-3.18	0.00979412	0.128251	SFTPA2	surfactant protein A2 [Source:HGNC Symbol;Acc:10799]
SPRY4	0.48	6.14	0.0098147	0.128447	SPRY4	sprouty homolog 4 (Drosophila) [Source:HGNC Symbol;Acc:15533]
GPAA1	-0.56	2.83	0.00983455	0.128634	GPAA1	glycosylphosphatidylinositol anchor attachment protein 1 homolog (yeast) [Source:HGNC Symbol;Acc:4446]
GPAA1	-0.56	2.83	0.00983455	0.128634	GPAA1	glycosylphosphatidylinositol anchor attachment protein 1 homolog (yeast) [Source:HGNC Symbol;Acc:4446]
CRY1	0.48	4.64	0.0098466	0.128719	CRY1	cryptochrome 1 (photolyase-like) [Source:HGNC Symbol;Acc:2384]
C10orf125	-0.97	-0.87	0.00988373	0.129131
ZNRD1	-0.47	3.43	0.00990239	0.129302	ZNRD1	zinc ribbon domain containing 1 [Source:HGNC Symbol;Acc:13182]
ZNRD1	-0.47	3.43	0.00990239	0.129302	ZNRD1	zinc ribbon domain containing 1 [Source:HGNC Symbol;Acc:13182]
ZNRD1	-0.47	3.43	0.00990239	0.129302	ZNRD1	zinc ribbon domain containing 1 [Source:HGNC Symbol;Acc:13182]
ZNRD1	-0.47	3.43	0.00990239	0.129302	ZNRD1	zinc ribbon domain containing 1 [Source:HGNC Symbol;Acc:13182]
ZNRD1	-0.47	3.43	0.00990239	0.129302	ZNRD1	zinc ribbon domain containing 1 [Source:HGNC Symbol;Acc:13182]
ZNRD1	-0.47	3.43	0.00990239	0.129302	ZNRD1	zinc ribbon domain containing 1 [Source:HGNC Symbol;Acc:13182]
ZNRD1	-0.47	3.43	0.00990239	0.129302	ZNRD1	zinc ribbon domain containing 1 [Source:HGNC Symbol;Acc:13182]
ZNRD1	-0.47	3.43	0.00990239	0.129302	ZNRD1	zinc ribbon domain containing 1 [Source:HGNC Symbol;Acc:13182]
HSD17B10	-0.48	5.1	0.00991956	0.129373	HSD17B10	hydroxysteroid (17-beta) dehydrogenase 10 [Source:HGNC Symbol;Acc:4800]
NDUFB9	-0.46	6.08	0.00992251	0.129373	NDUFB9	NADH dehydrogenase (ubiquinone) 1 beta subcomplex, 9, 22kDa [Source:HGNC Symbol;Acc:7704]
IHH	1.95	-2.83	0.00992462	0.129373	IHH	Indian hedgehog [Source:HGNC Symbol;Acc:5956]
NUDT18	-0.67	0.56	0.00994582	0.129536	NUDT18	nudix (nucleoside diphosphate linked moiety X)-type motif 18 [Source:HGNC Symbol;Acc:26194]
FREM2	0.46	4.05	0.00994835	0.129536	FREM2	FRAS1 related extracellular matrix protein 2 [Source:HGNC Symbol;Acc:25396]
COPZ2	-0.49	4.2	0.00998694	0.12996	COPZ2	coatomer protein complex, subunit zeta 2 [Source:HGNC Symbol;Acc:19356]
CYP7B1	0.47	4.84	0.00999629	0.12996	CYP7B1	cytochrome P450, family 7, subfamily B, polypeptide 1 [Source:HGNC Symbol;Acc:2652]
MRPL12	-0.82	0.88	0.00999777	0.12996	MRPL12	mitochondrial ribosomal protein L12 [Source:HGNC Symbol;Acc:10378]
F5	0.52	5.03	0.0100223	0.130151	F5	coagulation factor V (proaccelerin, labile factor) [Source:HGNC Symbol;Acc:3542]
SDHAF1	-0.53	2.09	0.0100283	0.130151	SDHAF1	succinate dehydrogenase complex assembly factor 1 [Source:HGNC Symbol;Acc:33867]
KCNN3	0.63	2.28	0.0100302	0.130151	KCNN3	potassium intermediate/small conductance calcium-activated channel, subfamily N, member 3 [Source:HGNC Symbol;Acc:6292]
ZNF32	-0.51	4.21	0.010035	0.130151	ZNF32	zinc finger protein 32 [Source:HGNC Symbol;Acc:13095]
C20orf43	-0.45	5.9	0.0100563	0.130352	C20orf43	chromosome 20 open reading frame 43 [Source:HGNC Symbol;Acc:15890]
C1orf216	-0.56	3.18	0.0100618	0.130352	C1orf216	chromosome 1 open reading frame 216 [Source:HGNC Symbol;Acc:26800]
PDE4D	0.5	5.36	0.0101165	0.130933	PDE4D	phosphodiesterase 4D, cAMP-specific [Source:HGNC Symbol;Acc:8783]
BOLL	0.63	0.24	0.010118	0.130933	BOLL	bol, boule-like (Drosophila) [Source:HGNC Symbol;Acc:14273]
GFAP	1.05	-0.82	0.0101382	0.131121	GFAP	glial fibrillary acidic protein [Source:HGNC Symbol;Acc:4235]
COL4A4	0.44	2.87	0.010158	0.131279	COL4A4	collagen, type IV, alpha 4 [Source:HGNC Symbol;Acc:2206]
COL4A4	0.44	2.87	0.010158	0.131279	COL4A4	collagen, type IV, alpha 4 [Source:HGNC Symbol;Acc:2206]
SPARCL1	0.47	8.64	0.0101618	0.131279	SPARCL1	SPARC-like 1 (hevin) [Source:HGNC Symbol;Acc:11220]
PLA2G4F	-0.51	5.83	0.0101773	0.131386	PLA2G4F	phospholipase A2, group IVF [Source:HGNC Symbol;Acc:27396]
ZNF467	-0.65	1.4	0.010188	0.131386	ZNF467	zinc finger protein 467 [Source:HGNC Symbol;Acc:23154]
SNORD101	1.19	-1.43	0.0101899	0.131386	SNORD101	small nucleolar RNA, C/D box 101 [Source:HGNC Symbol;Acc:32764]
TP53INP2	0.44	6.19	0.0101928	0.131386	TP53INP2	tumor protein p53 inducible nuclear protein 2 [Source:HGNC Symbol;Acc:16104]
HBXIP	-0.47	5.65	0.0102097	0.131498	HBXIP	hepatitis B virus x interacting protein [Source:HGNC Symbol;Acc:17955]
DZIP1	0.48	4.65	0.010216	0.131498	DZIP1	DAZ interacting protein 1 [Source:HGNC Symbol;Acc:20908]
ESRRG	0.53	4.17	0.0102186	0.131498	ESRRG	estrogen-related receptor gamma [Source:HGNC Symbol;Acc:3474]
SLC25A22	-0.67	1.2	0.0102336	0.131619	SLC25A22	solute carrier family 25 (mitochondrial carrier: glutamate), member 22 [Source:HGNC Symbol;Acc:19954]
NDUFV2	-0.5	4.24	0.0102681	0.131954	NDUFV2	NADH dehydrogenase (ubiquinone) flavoprotein 2, 24kDa [Source:HGNC Symbol;Acc:7717]
TMEM208	-0.45	3.1	0.0102754	0.131954	TMEM208	transmembrane protein 208 [Source:HGNC Symbol;Acc:25015]
DOC2A	-0.75	0.25	0.0102768	0.131954	DOC2A	double C2-like domains, alpha [Source:HGNC Symbol;Acc:2985]
CLEC7A	-0.47	3.31	0.0102843	0.131976	CLEC7A	C-type lectin domain family 7, member A [Source:HGNC Symbol;Acc:14558]
CLEC7A	-0.47	3.31	0.0102843	0.131976	CLEC7A	C-type lectin domain family 7, member A [Source:HGNC Symbol;Acc:14558]
ZNF93	0.53	3.46	0.0103008	0.13209	ZNF93	zinc finger protein 93 [Source:HGNC Symbol;Acc:13169]
HS6ST1	-0.5	3.17	0.0103087	0.13209	HS6ST1	heparan sulfate 6-O-sulfotransferase 1 [Source:HGNC Symbol;Acc:5201]
PC	-0.58	1.49	0.0103176	0.13209	PC	pyruvate carboxylase [Source:HGNC Symbol;Acc:8636]
C22orf36	-0.56	1.48	0.0103176	0.13209
EML3	-0.47	2.8	0.0103218	0.13209	EML3	echinoderm microtubule associated protein like 3 [Source:HGNC Symbol;Acc:26666]
HRNR	0.56	1.09	0.0103593	0.132496	HRNR	hornerin [Source:HGNC Symbol;Acc:20846]
TPI1	-0.44	5.9	0.010376	0.132637	TPI1	triosephosphate isomerase 1 [Source:HGNC Symbol;Acc:12009]
PLAC1	-1.17	-0.99	0.0104331	0.133293	PLAC1	placenta-specific 1 [Source:HGNC Symbol;Acc:9044]
SLC27A3	-0.45	3.98	0.0104422	0.133336	SLC27A3	solute carrier family 27 (fatty acid transporter), member 3 [Source:HGNC Symbol;Acc:10997]
SNX21	-0.45	5.49	0.0104632	0.13353	SNX21	sorting nexin family member 21 [Source:HGNC Symbol;Acc:16154]
MLPH	-0.43	3.78	0.0104721	0.13357	MLPH	melanophilin [Source:HGNC Symbol;Acc:29643]
MLPH	-0.43	3.78	0.0104721	0.13357	MLPH	melanophilin [Source:HGNC Symbol;Acc:29643]
PSMB8	-0.46	4.94	0.010494	0.133775	PSMB8	proteasome (prosome, macropain) subunit, beta type, 8 (large multifunctional peptidase 7) [Source:HGNC Symbol;Acc:9545]
PSMB8	-0.46	4.94	0.010494	0.133775	PSMB8	proteasome (prosome, macropain) subunit, beta type, 8 (large multifunctional peptidase 7) [Source:HGNC Symbol;Acc:9545]
PSMB8	-0.46	4.94	0.010494	0.133775	PSMB8	proteasome (prosome, macropain) subunit, beta type, 8 (large multifunctional peptidase 7) [Source:HGNC Symbol;Acc:9545]
PSMB8	-0.46	4.94	0.010494	0.133775	PSMB8	proteasome (prosome, macropain) subunit, beta type, 8 (large multifunctional peptidase 7) [Source:HGNC Symbol;Acc:9545]
PSMB8	-0.46	4.94	0.010494	0.133775	PSMB8	proteasome (prosome, macropain) subunit, beta type, 8 (large multifunctional peptidase 7) [Source:HGNC Symbol;Acc:9545]
PSMB8	-0.46	4.94	0.010494	0.133775	PSMB8	proteasome (prosome, macropain) subunit, beta type, 8 (large multifunctional peptidase 7) [Source:HGNC Symbol;Acc:9545]
PSMB8	-0.46	4.94	0.010494	0.133775	PSMB8	proteasome (prosome, macropain) subunit, beta type, 8 (large multifunctional peptidase 7) [Source:HGNC Symbol;Acc:9545]
PSMB8	-0.46	4.94	0.010494	0.133775	PSMB8	proteasome (prosome, macropain) subunit, beta type, 8 (large multifunctional peptidase 7) [Source:HGNC Symbol;Acc:9545]
MTRNR2L7	0.52	4.77	0.0105148	0.133966	MTRNR2L7	MT-RNR2-like 7 [Source:HGNC Symbol;Acc:37164]
UROD	-0.48	4.81	0.0105213	0.133976	UROD	uroporphyrinogen decarboxylase [Source:HGNC Symbol;Acc:12591]
CNTD2	-0.75	0.11	0.0105434	0.134183	CNTD2	cyclin N-terminal domain containing 2 [Source:HGNC Symbol;Acc:25805]
LAIR2	1.74	-2.68	0.0105653	0.13434	LAIR2	leukocyte-associated immunoglobulin-like receptor 2 [Source:HGNC Symbol;Acc:6478]
LAIR2	1.74	-2.68	0.0105653	0.13434	LAIR2	leukocyte-associated immunoglobulin-like receptor 2 [Source:HGNC Symbol;Acc:6478]
LAIR2	1.74	-2.68	0.0105653	0.13434	LAIR2	leukocyte-associated immunoglobulin-like receptor 2 [Source:HGNC Symbol;Acc:6478]
CCDC160	0.96	-0.61	0.0105732	0.13434	CCDC160	coiled-coil domain containing 160 [Source:HGNC Symbol;Acc:37286]
NCAN	0.96	-0.61	0.0105732	0.13434	NCAN	neurocan [Source:HGNC Symbol;Acc:2465]
PCDHA13	0.53	2.1	0.0105803	0.134356	PCDHA13	protocadherin alpha 13 [Source:HGNC Symbol;Acc:8667]
TEX9	0.56	3.24	0.0105977	0.134503	TEX9	testis expressed 9 [Source:HGNC Symbol;Acc:29585]
[truncated: 22,924 more rows]
